# Supplementary material for: Selection shapes malaria genomes and drives divergence between pathogens infecting hominids versus rodents
Source: BMC Evol Biol. 2008 Jul 30;8:223. doi: 10.1186/1471-2148-8-223 (PMC2529309; doi:10.1186/1471-2148-8-223)
Supplement: Additional file 1 — P. falciparum genes analyzed in the study and rates of evolution (dS, dN, dN/dS). [file 1471-2148-8-223-S1.xls]

## Sheet: Sheet1
Additional Table 1: P. falciparum gene names and rates of evolution
P. falciparum	chromosome location	dS	dN	dN/dS = w
PFA0440w	1	0.005615	0.001745	0.310775
PFA0265c	1	0.01642	0.00824	0.501827
PFA0730c	1	0.01873	0.0098	0.523225
PFA0400c	1	0.029835	0.001145	0.0383777
PFA0590w	1	0.03384	0.005155	0.152335
PFA0520c	1	0.04473	0.00133	0.029734
PFA0370w	1	0.045075	0.00494	0.109595
PFA0415c	1	0.050465	5e-06	9.90786e-05
PFA0670c	1	0.054845	0.01654	0.301577
PFA0145c	1	0.059445	0.003075	0.0517285
PFA0405w	1	0.06171	0.01599	0.259115
PFA0205w	1	0.062305	0.018625	0.298933
PFA0210c	1	0.071395	0.013575	0.190139
PFA0086c	1	0.073755	0.044115	0.598129
PFA0525w	1	0.08396	0.00816	0.0971891
PFA0190c	1	0.088915	0.01484	0.166901
PFA0220w	1	0.104335	0.018855	0.180716
PFA0530c	1	0.122345	0.007115	0.0581552
PFA0300c	1	0.12501	0.00402	0.0321574
PFA0630c	1	0.20692	0.0449	0.216992
PFB0645c	2	0.01798	0.00234	0.130145
PFB0176c	2	0.022785	0.005195	0.228001
PFB0545c	2	0.025745	0.005005	0.194407
PFB0180w	2	0.03092	0.01521	0.491915
PFB0570w	2	0.033375	5e-06	0.000149813
PFB0525w	2	0.03983	0.00421	0.105699
PFB0595w	2	0.03993	5e-06	0.000125219
PFB0200c	2	0.04677	0.00579	0.123797
PFB0085c	2	0.04688	0.023055	0.491788
PFB0345c	2	0.053645	0.02376	0.442912
PFB0705w	2	0.058565	0.015715	0.268334
PFB0275w	2	0.059655	0.0036	0.060347
PFB0335c	2	0.05999	0.008855	0.147608
PFB0279w	2	0.062165	0.072015	1.15845
PFB0340c	2	0.06271	0.01359	0.216712
PFB0370c	2	0.06425	0.00129	0.0200778
PFB1025w	2	0.076895	0.044795	0.582548
PFB0185w	2	0.079135	0.010675	0.134896
PFB0815w	2	0.101875	0.00098	0.00961963
PFB0555c	2	0.11067	0.020075	0.181395
PFB0045c	2	0.113285	0.066815	0.589796
PFB0400w	2	0.114405	0.01072	0.0937022
PFB0600c	2	0.141395	0.053795	0.380459
PFB1030w	2	0.17392	0.030605	0.175972
PFC0556c	3	5e-06	0.00558	1116
PFC0400w	3	0.014265	0.001935	0.135647
PFC0261c	3	0.017335	0.00657	0.379002
PFC0305w	3	0.0199	0.00535	0.268844
PFC0555c	3	0.020295	0.012205	0.60138
PFC0262c	3	0.02096	0.001525	0.0727576
PFC0160w	3	0.02199	0.002255	0.102547
PFC0295c	3	0.02284	0.003375	0.147767
PFC0757w	3	0.0231	0.006085	0.26342
PFC0190c	3	0.02324	0	0
PFC0176c	3	0.024045	0.004805	0.199834
PFC0860w	3	0.031535	0.00869	0.275567
PFC0281w	3	0.031735	0.00249	0.0784623
PFC0290w	3	0.031955	5e-06	0.00015647
PFC0310c	3	0.033655	0.00573	0.170257
PFC0370w	3	0.03491	0.01192	0.341449
PFC0495w	3	0.037435	0.004775	0.127554
PFC0550w	3	0.040025	0.006435	0.160775
PFC0280c	3	0.042255	0.00442	0.104603
PFC0355c	3	0.049115	0.007975	0.162374
PFC0840w	3	0.04983	0.003435	0.0689344
PFC0185w	3	0.051405	0.006395	0.124404
PFC0465c	3	0.053625	0.009185	0.171282
PFC0135c	3	0.05474	0.00047	0.00858604
PFC0885c	3	0.055595	0.01941	0.349132
PFC0790w	3	0.056225	0.00958	0.170387
PFC0080c	3	0.060465	0.01772	0.293062
PFC0345w	3	0.06213	0.027125	0.436585
PFC0710w	3	0.06336	0.01046	0.165088
PFC0060c	3	0.06428	0.011155	0.173538
PFC0725c	3	0.065285	0.01721	0.263613
PFC0755c	3	0.06845	0.01996	0.2916
PFC0805w	3	0.069935	0.00573	0.0819332
PFC0785c	3	0.07802	0.007055	0.0904255
PFC0595c	3	0.079265	0.00188	0.0237179
PFC0430w	3	0.08289	0.01327	0.160092
PFC0150w	3	0.08873	0.01526	0.171982
PFC0350c	3	0.106555	0.00149	0.0139834
PFC0510w	3	0.123745	0.021285	0.172007
PFC0535w	3	0.1429	0.004515	0.0315955
PFC0210c	3	0.25113	0.05796	0.230797
PFD0930w	4	5e-06	0.00332	664
PFD0520c	4	0.013585	0.002705	0.199117
PFD0440w	4	0.01577	0.004735	0.300254
PFD0830w	4	0.0162	0.0029	0.179012
PFD0270c	4	0.01783	0.004605	0.258273
PFD0355c	4	0.019175	0.006795	0.354368
PFD0400w	4	0.020585	0.00789	0.383289
PFD0910w	4	0.023495	0.00781	0.332411
PFD0205c	4	0.032865	0.01035	0.314925
PFD0920w	4	0.033315	0.00245	0.0735404
PFD0925w	4	0.03628	0.008255	0.227536
PFD0350w	4	0.036795	0.00852	0.231553
PFD0465c	4	0.042105	0.003715	0.0882318
PFD0425w	4	0.04458	0.00478	0.107223
PFD0790c	4	0.045235	0.010525	0.232674
PFD0855c	4	0.045965	0.025485	0.554444
PFD0190w	4	0.047045	0.022085	0.469444
PFD0515w	4	0.04974	0.003015	0.0606152
PFD0935c	4	0.052005	0.00448	0.0861456
PFD0466c	4	0.05562	0.002715	0.0488134
PFD0540c	4	0.056565	0.019105	0.337753
PFD1110w	4	0.057605	0.001675	0.0290773
PFD0535w	4	0.05838	0.03208	0.549503
PFD0207c	4	0.059935	0.05702	0.951364
PFD0765w	4	0.063725	0.013315	0.208945
PFD0235c	4	0.06381	0.01799	0.281931
PFD1215w	4	0.067325	0.029615	0.439881
PFD0780w	4	0.0691	0.016975	0.245658
PFD0495c	4	0.07148	0.022445	0.314004
PFD0320c	4	0.07721	0.03297	0.427017
PFD0450c	4	0.08272	0.009495	0.114785
PFD1200c	4	0.08694	0.029135	0.335116
PFD0420c	4	0.08752	0.016355	0.186872
PFD0075w	4	0.09505	0.059855	0.629721
PFD0462w	4	0.102825	0.006475	0.0629711
PFD0305c	4	0.10667	0.000425	0.00398425
PFD0180c	4	0.107165	0.00731	0.0682126
PFD0880w	4	0.127345	0.00502	0.0394205
PFD0460c	4	0.132595	0.01986	0.149779
PFD0385c	4	0.154145	0.009815	0.0636738
PFD1180w	4	0.24062	0.10712	0.445183
PFE0695w	5	0.0065	0.00542	0.833846
PFE0460c	5	0.00671	0.00869	1.29508
PFE0535w	5	0.00794	0.003535	0.445214
PFE0390w	5	0.011255	0.004545	0.403821
PFE0165w	5	0.012525	0	0
PFE0940c	5	0.01643	0.01284	0.781497
PFE1140c	5	0.01788	0	0
PFE0110w	5	0.0208	0.008015	0.385337
PFE0540w	5	0.022855	0.00257	0.112448
PFE0945c	5	0.0229	0.006885	0.300655
PFE1130w	5	0.02431	0.00069	0.0283834
PFE0600c	5	0.02509	0.011435	0.455759
PFE1205c	5	0.02519	0.00268	0.106391
PFE1080w	5	0.02723	0.00415	0.152405
PFE0935c	5	0.027945	0.01478	0.528896
PFE0180w	5	0.029065	0.00451	0.155169
PFE0410w	5	0.03083	0.001185	0.0384366
PFE0960w	5	0.03175	0.001855	0.0584252
PFE0175c	5	0.0321	0.001305	0.0406542
PFE0415w	5	0.03226	0.002505	0.0776503
PFE0760w	5	0.034235	0.014265	0.416679
PFE0395c	5	0.03719	0.010765	0.28946
PFE0115c	5	0.039285	0.007535	0.191803
PFE0590w	5	0.0397	0.01655	0.416877
PFE0495w	5	0.039705	0.00782	0.196953
PFE1170w	5	0.039835	0.00076	0.0190787
PFE0490w	5	0.040575	0.008655	0.213309
PFE0895c	5	0.04182	0.00456	0.109039
PFE0605c	5	0.042615	0.011	0.258125
PFE0730c	5	0.04344	5e-06	0.000115101
PFE0965c	5	0.044535	5e-06	0.000112271
PFE1250w	5	0.044955	0.009155	0.203648
PFE0325w	5	0.046085	0.017235	0.373983
PFE0220w	5	0.04835	0.00341	0.0705274
PFE0170c	5	0.051155	0.012125	0.237025
PFE0640w	5	0.05179	0.003855	0.0744352
PFE0995c	5	0.052795	0.01138	0.215551
PFE0785c	5	0.05411	0.00086	0.0158936
PFE1240w	5	0.054355	0.01334	0.245424
PFE1135w	5	0.05683	0.012565	0.221098
PFE0715w	5	0.05686	0.02124	0.373549
PFE0630c	5	0.058545	0.004205	0.0718251
PFE0970w	5	0.061215	0.01193	0.194887
PFE0335w	5	0.061675	0.012505	0.202756
PFE1615c	5	0.065555	0.053395	0.814507
PFE1195w	5	0.06641	0.001625	0.0244692
PFE0455w	5	0.069725	0.0134	0.192184
PFE0815w	5	0.071985	0.029515	0.410016
PFE0955w	5	0.072985	0.01531	0.209769
PFE0745w	5	0.07526	0.011075	0.147157
PFE0215w	5	0.08365	0.0079	0.0944411
PFE1320w	5	0.08635	0.010305	0.11934
PFE1485w	5	0.092875	0.01435	0.154509
PFE0370c	5	0.103145	0.010425	0.101071
PFE0975c	5	0.104845	0.0087	0.0829796
PFE0625w	5	0.130065	1.5e-05	0.000115327
PFE0430w	5	0.14001	0.01328	0.0948504
PFE0750c	5	0.153935	0.0179	0.116283
PFE0010c	5	0.24877	0.02088	0.083933
PFE1620c	5	0.251715	0.120295	0.477902
PFE1370w	5	0.292075	0.0079	0.0270478
MAL6_tRNA_Leu1	6	0	0	Undefined
PFF1050w	6	0	0.001025	Undefined
PFF0725w	6	1e-05	0.00976	976
PFF0305c	6	0.00964	0.001855	0.192427
PFF1160w	6	0.017425	0	0
PFF1085c	6	0.01992	0.006615	0.332078
PFF1155w	6	0.020375	0.000395	0.0193865
PFF0730c	6	0.021185	0.006415	0.302809
PFF0690c	6	0.022635	0.006545	0.289154
PFF1210w	6	0.02524	0.003475	0.137678
PFF0940c	6	0.02536	0.00039	0.0153785
PFF0470w	6	0.02539	0.00535	0.210713
PFF0280w	6	0.02616	0.00944	0.360856
PFF1010c	6	0.026965	0.00873	0.323753
PFF0710w	6	0.02886	0.01363	0.47228
PFF1015w	6	0.03043	0.008435	0.277194
PFF0185c	6	0.03271	0.0078	0.238459
PFF1215w	6	0.03605	0.007245	0.200971
PFF1005w	6	0.03731	0.015415	0.41316
PFF0500c	6	0.038205	0.001975	0.0516948
PFF0450c	6	0.03848	0.009465	0.245972
PFF0615c	6	0.03933	0.01437	0.36537
PFF1165c	6	0.04417	0.00671	0.151913
PFF1225c	6	0.044635	0.020815	0.466338
PFF0480w	6	0.045095	0.0149	0.330414
PFF1040w	6	0.046	0.005145	0.111848
PFF0895w	6	0.04826	0.003975	0.0823663
PFF0805c	6	0.049915	0.01367	0.273866
PFF0325c	6	0.050785	0.02284	0.449739
PFF0290w	6	0.050915	0.00313	0.061475
PFF1090c	6	0.05104	0.022485	0.440537
PFF1430c	6	0.052315	0.004785	0.0914652
PFF0405c	6	0.053655	0.02532	0.471904
PFF0250w	6	0.054945	0.00101	0.018382
PFF1180w	6	0.05647	5e-06	8.85426e-05
PFF0650w	6	0.05915	0.00874	0.14776
PFF1100c	6	0.061675	0.016025	0.25983
PFF0285c	6	0.06209	0.01924	0.309873
PFF0300w	6	0.063215	0.013935	0.220438
PFF0810c	6	0.06618	0.00868	0.131157
PFF0715c	6	0.068155	0.029835	0.437752
PFF1135w	6	0.070395	0.002455	0.0348746
PFF0825c	6	0.076135	0.00458	0.0601563
PFF0430w	6	0.079035	0.00125	0.0158158
PFF0670w	6	0.086255	0.039405	0.456843
PFF0800w	6	0.088865	0.028935	0.325606
PFF0465c	6	0.09007	0.006365	0.0706673
PFF1105c	6	0.090525	0.01167	0.128915
PFF1345w	6	0.09072	0.008585	0.0946318
PFF0660w	6	0.102685	0.0214	0.208404
PFF1095w	6	0.173715	0.01563	0.089975
PF07_0127	7	1e-05	0	0
MAL7P1.154	7	0.0187	0.004665	0.249465
MAL7P1.91	7	0.020055	0.015715	0.783595
MAL7P1.107	7	0.02265	0.00597	0.263576
PF07_0114	7	0.022985	0.011475	0.499239
PF07_0091	7	0.024075	0.003425	0.142264
MAL7P1.172	7	0.024335	0.011615	0.477296
MAL7P1.27	7	0.024365	0.002705	0.11102
PF07_0009	7	0.029	0.009895	0.341207
PF07_0020	7	0.03374	0.00548	0.162418
PF07_0104	7	0.033805	0.010555	0.312232
PF07_0075	7	0.036775	0.00648	0.176207
PF07_0097	7	0.037285	0.02005	0.53775
MAL7P1.26	7	0.038755	0.00239	0.0616695
PF07_0119	7	0.04175	0.002035	0.0487425
PF07_0085	7	0.04209	0.0121	0.287479
MAL7P1.83	7	0.042175	0.01832	0.434381
PF07_0056	7	0.04256	0.01684	0.395677
PF07_0094	7	0.044195	0.007415	0.167779
PF07_0079	7	0.045535	5e-06	0.000109806
PF07_0008	7	0.04613	0.01961	0.425103
PF07_0013	7	0.046225	0.012385	0.267929
PF07_0063	7	0.04776	5e-06	0.00010469
MAL7P1.84	7	0.050235	0.01145	0.227929
MAL7P1.94	7	0.051755	0.014655	0.283161
PF07_0064	7	0.05384	0.00953	0.177006
MAL7P1.126	7	0.05819	0.010435	0.179326
PF07_0129	7	0.062315	0.024155	0.387627
PF07_0106	7	0.06601	0.014485	0.219436
PF07_0092	7	0.069115	0.008545	0.123635
PF07_0067	7	0.072115	0.01608	0.222977
MAL7P1.102	7	0.08001	0.02272	0.283965
PF07_0035	7	0.08075	0.01522	0.188483
PF07_0078	7	0.083525	0.01073	0.128465
PF07_0101	7	0.089025	0.020675	0.232238
PF07_0065	7	0.09822	0.0128	0.13032
MAL7P1.166	7	0.10195	0.00646	0.0633644
MAL7P1.7	7	0.104695	0.02373	0.226658
PF07_0005	7	0.111605	0.031205	0.279602
MAL7P1.125	7	0.112845	0.01886	0.167132
MAL7P1.12	7	0.11663	0.016555	0.141945
PF07_0115	7	0.122105	0.020565	0.168421
MAL8P1.128	8	0.00881	0.00154	0.174801
PF08_0134	8	0.01376	0.001715	0.124637
MAL8P1.78	8	0.01454	0.001315	0.0904402
MAL8P1.137	8	0.01763	0.005695	0.323029
MAL8P1.136	8	0.02057	0.010175	0.494652
PF08_0080	8	0.02231	0.00975	0.437024
MAL8P1.108	8	0.024895	0.004905	0.197028
PF08_0078	8	0.02636	0.010745	0.407625
MAL8P1.35	8	0.02987	0.00544	0.182123
PF08_0077	8	0.031875	0.002815	0.0883137
MAL8P1.81	8	0.03425	0.00943	0.275328
PF08_0131	8	0.0343	0.00089	0.0259475
PF08_0066	8	0.034755	0.003605	0.103726
MAL8P1.38	8	0.03554	0.0031	0.0872257
PF08_0125	8	0.03794	0.000435	0.0114655
PF08_0108	8	0.041185	0.00314	0.0762414
PF08_0037	8	0.041645	0.006935	0.166527
MAL8P1.125	8	0.04237	0.00207	0.0488553
PF08_0110	8	0.04623	0.00192	0.0415315
MAL8P1.53	8	0.046825	0.00205	0.04378
MAL8P1.91	8	0.048045	0.010815	0.225101
PF08_0011	8	0.052005	0.01181	0.227094
PF08_0005	8	0.053715	0.027	0.502653
PF08_0042	8	0.05574	0.00739	0.13258
PF08_0059	8	0.056715	0.004745	0.0836639
MAL8P1.135	8	0.05752	0.009525	0.165595
PF08_0086	8	0.074015	0.004995	0.0674863
PF08_0126	8	0.074035	0.00481	0.0649693
MAL8P1.92	8	0.075865	0.01885	0.248468
PF08_0124	8	0.0771	0.01365	0.177043
MAL8P1.96	8	0.07862	0.021695	0.275948
PF08_0112	8	0.079455	0.00932	0.117299
PF08_0135	8	0.081335	0.004655	0.0572324
MAL8P1.134a	8	0.087685	0.00571	0.0651195
PF08_0111	8	0.092955	0.025145	0.270507
PF08_0006	8	0.102545	0.002175	0.0212102
PF08_0018	8	0.111465	0.02494	0.223747
MAL8P1.127	8	0.11488	0.03322	0.289171
PF08_0065	8	0.11778	0.00427	0.036254
MAL8P1.140	8	0.118375	0.01892	0.159831
MAL8P1.144	8	0.1278	0.021645	0.169366
MAL8P1.151	8	0.128355	0.019735	0.153753
PF08_0113	8	0.149305	0.00431	0.0288671
PF08_0137	8	0.151815	0.031825	0.20963
PF08_0012	8	0.170995	0.02725	0.159361
PF08_0104	8	0.180455	0.068435	0.379236
PFI0515w	9	0	0.0023	Undefined
PFI1535w	9	0.005915	0.001785	0.301775
PFI1490c	9	0.01318	0.00304	0.230653
PFI0255c	9	0.014165	0.01133	0.799859
PFI0955w	9	0.0147	0.0036	0.244898
PFI0740c	9	0.01482	0	0
PFI0935w	9	0.01714	0.000955	0.0557176
PFI1715w	9	0.01797	0.00876	0.487479
PFI1140w	9	0.01902	0.00386	0.202944
PFI1665w	9	0.019145	0	0
PFI0730w	9	0.019625	0.012285	0.625987
PFI0880c	9	0.02049	0.001955	0.0954124
PFI1670c	9	0.020535	0.001815	0.0883857
PFI0380c	9	0.02201	0.004225	0.191958
PFI1685w	9	0.02224	0	0
PFI1095w	9	0.023455	0.009375	0.399702
PFI1725w	9	0.02497	0.02156	0.863436
PFI1495w	9	0.025245	0.010045	0.397901
PFI0365w	9	0.029085	0.008325	0.28623
PFI1345c	9	0.029825	0.00723	0.242414
PFI0265c	9	0.030155	0.00329	0.109103
PFI0285w	9	0.031185	0.008925	0.286195
PFI1335w	9	0.03303	0.0129	0.390554
PFI0910w	9	0.035265	0.009295	0.263576
PFI1425w	9	0.036045	0.008075	0.224026
PFI1540w	9	0.037625	0.010455	0.277874
PFI1080w	9	0.03867	0.00337	0.0871477
PFI1135c	9	0.03968	0.00522	0.131552
PFI1185c	9	0.03968	0.02308	0.581653
PFI0750c	9	0.040015	0.01602	0.40035
PFI0895c	9	0.040095	0.00254	0.0633495
PFI0110c	9	0.04178	0.012775	0.305768
PFI0920c	9	0.044365	0.005485	0.123633
PFI1130c	9	0.044735	0.0017	0.0380016
PFI1700c	9	0.04578	0.01027	0.224334
PFI1655c	9	0.04641	0.00131	0.0282267
PFI1615c	9	0.04641	0.012655	0.272678
PFI0590c	9	0.047365	0.01604	0.338647
PFI1090w	9	0.050975	0.00558	0.109465
PFI0415c	9	0.0515	0.003045	0.0591262
PFI1710w	9	0.05288	0.00911	0.172277
PFI0375w	9	0.055675	0.008065	0.144859
PFI1020c	9	0.056135	0.001255	0.0223568
PFI0490c	9	0.056505	0.00102	0.0180515
PFI1245c	9	0.056585	5e-06	8.83626e-05
PFI0665w	9	0.057445	0.02101	0.365741
PFI0720w	9	0.05753	0.004835	0.0840431
PFI1570c	9	0.05759	0.003375	0.0586039
PFI0425w	9	0.057885	0.01181	0.204025
PFI1580c	9	0.0581	0.017075	0.29389
PFI0520w	9	0.05925	0.011175	0.188608
PFI0175w	9	0.06001	0.00626	0.104316
PFI1110w	9	0.061535	0.00726	0.117982
PFI1690c	9	0.063335	0.02188	0.345465
PFI0970c	9	0.069525	0.014125	0.203164
PFI0430c	9	0.071615	0.03086	0.430915
PFI1680w	9	0.0728	0.009965	0.136882
PFI0480w	9	0.07328	0.00676	0.0922489
PFI1695c	9	0.07447	0.00413	0.0554586
PFI1520w	9	0.07528	0.011125	0.147782
PFI1625c	9	0.07605	0.002895	0.0380671
PFI1575c	9	0.076335	0.013955	0.182813
PFI1485c	9	0.08749	0.010425	0.119156
PFI1365w	9	0.091015	0.002945	0.0323573
PFI1560c	9	0.09106	0.020675	0.227048
PFI0830c	9	0.09461	0.01038	0.109714
PFI1430w	9	0.096975	0.01738	0.179221
PFI0650c	9	0.09814	0.01015	0.103424
PFI1410c	9	0.09875	0.028015	0.283696
PFI0735c	9	0.10082	0.002925	0.0290121
PFI1650w	9	0.10082	0.01404	0.139258
PFI0355c	9	0.10571	0.010925	0.103349
PFI1125c	9	0.11277	0.023105	0.204886
PFI1370c	9	0.11304	0.00337	0.0298125
PFI1600w	9	0.119915	0.019265	0.160655
PFI1420w	9	0.145665	0.00506	0.0347372
PFI0460w	9	0.204045	0.01732	0.0848832
PF10_0111	10	0.00577	0	0
PF10_0112	10	0.006095	0.00587	0.963084
PF10_0273	10	0.007315	0	0
PF10_0036	10	0.01056	0	0
PF10_0039	10	0.01267	0	0
PF10_0253	10	0.01977	0.00753	0.38088
PF10_0161	10	0.02036	0.01846	0.90668
PF10_0218	10	0.02174	0.002105	0.0968261
PF10_0252	10	0.023215	0.013365	0.575705
PF10_0285	10	0.02361	0.00446	0.188903
PF10_0028	10	0.023825	0.002975	0.124869
PF10_0357	10	0.02608	0.01437	0.550997
PF10_0221	10	0.026175	0.00481	0.183763
PF10_0060	10	0.02636	0.00679	0.257587
PF10_0345	10	0.02638	0.009325	0.353487
PF10_0289	10	0.02752	0.00282	0.102471
PF10_0250	10	0.02769	0.014635	0.52853
PF10_0286	10	0.02788	0.01208	0.433286
PF10_0027	10	0.030665	0.010585	0.345182
PF10_0135	10	0.031645	0.00396	0.125138
PF10_0207	10	0.035395	0.00251	0.070914
PF10_0018	10	0.036695	0.01329	0.362175
PF10_0098	10	0.03766	0.00643	0.170738
PF10_0030	10	0.038155	0.01511	0.396016
PF10_0119	10	0.039	0.00651	0.166923
PF10_0245	10	0.03965	0.002905	0.0732661
PF10_0249	10	0.0402	0.01329	0.330597
PF10_0179	10	0.041165	0.0131	0.318232
PF10_0116	10	0.04132	0.001925	0.0465876
PF10_0290	10	0.042675	0.007235	0.169537
PF10_0105	10	0.044985	0.008905	0.197955
PF10_0295	10	0.0456	0.001935	0.0424342
PF10_0247	10	0.04787	0.03645	0.761437
PF10_0362	10	0.049185	0.00925	0.188065
PF10_0196	10	0.049585	0.007985	0.161037
PF10_0096	10	0.050155	0.01052	0.20975
PF10_0275	10	0.051335	0.00951	0.185254
PF10_0117	10	0.052675	0.00665	0.126246
PF10_0047	10	0.053025	0.013815	0.260537
PF10_0323	10	0.05307	0.020615	0.388449
PF10_0123	10	0.054465	0.001405	0.0257964
PF10_0284	10	0.05561	0.021705	0.390307
PF10_0118	10	0.05779	0.00185	0.0320125
PF10_0363	10	0.058195	0.002135	0.036687
PF10_0026	10	0.05856	0.023745	0.405482
PF10_0040	10	0.062045	0.012365	0.199291
PF10_0029	10	0.064455	0.00693	0.107517
PF10_0303	10	0.06505	0.025825	0.397002
PF10_0086	10	0.067955	0.001155	0.0169965
PF10_0281	10	0.067955	0.030355	0.446693
PF10_0099	10	0.071615	0.011195	0.156322
PF10_0091	10	0.07248	0.00609	0.0840232
PF10_0198	10	0.081205	0.01244	0.153193
PF10_0092	10	0.08185	0.00501	0.0612095
PF10_0300	10	0.0871	0.00687	0.0788749
PF10_0293	10	0.09088	0.007365	0.0810409
PF10_0087	10	0.09127	0.00146	0.0159965
PF10_0197	10	0.091595	0.012565	0.13718
PF10_0268	10	0.09517	0.01304	0.137018
PF10_0283	10	0.097045	0.009015	0.092895
PF10_0292	10	0.103315	0.02337	0.226201
PF10_0267	10	0.11123	0.007645	0.0687315
PF10_0115	10	0.143425	0.0071	0.0495032
PF10_0057	10	0.16621	0.009615	0.0578485
PF10_0012	10	0.240855	0.09454	0.392518
PF11_0043	11	0	0	Undefined
PF11_0209	11	0	0	Undefined
PF11_0369	11	1e-05	0.009955	995.5
PF11_0151	11	0.0064	0.00206	0.321875
PF11_0040	11	0.01595	0.00957	0.6
PF11_0225	11	0.01619	0.00316	0.195182
PF11_0208	11	0.018335	0.003025	0.164985
PF11_0050	11	0.01859	0.003215	0.172942
PF11_0159	11	0.01905	0.001475	0.0774278
PF11_0113	11	0.01907	0.007475	0.391977
PF11_0284	11	0.01945	0.003225	0.16581
PF11_0462	11	0.02122	0.014145	0.666588
PF11_0339	11	0.02142	0.001035	0.0483193
PF11_0336	11	0.024625	0.006725	0.273096
PF11_0258	11	0.024705	0.00356	0.1441
PF11_0254	11	0.0258	0.005445	0.211047
PF11_0377	11	0.026815	5e-06	0.000186463
PF11_0187	11	0.02683	5e-06	0.000186359
PF11_0259	11	0.02831	0.01021	0.36065
PF11_0150	11	0.028595	0.0021	0.0734394
PF11_0303	11	0.02903	0.00165	0.0568378
PF11_0178	11	0.03016	0.01787	0.592507
PF11_0157	11	0.0305	0.00112	0.0367213
PF11_0156	11	0.031525	0.00442	0.140206
PF11_0046	11	0.033205	0.00843	0.253877
PF11_0506	11	0.03332	0.015985	0.479742
PF11_0260	11	0.0348	5e-06	0.000143678
PF11_0438	11	0.036545	0.00232	0.0634834
PF11_0513	11	0.037665	0.026745	0.710076
PF11_0307	11	0.037745	0.01377	0.364817
PF11_0373	11	0.0378	0.009145	0.241931
PF11_0039	11	0.040635	0.01107	0.272425
PF11_0073	11	0.041135	0.01247	0.303148
PF11_0324	11	0.04128	0.01575	0.381541
PF11_0304	11	0.04419	0.01092	0.247115
PF11_0425	11	0.046975	0.008175	0.174029
PF11_0338	11	0.047355	0.001565	0.0330483
PF11_0282	11	0.047535	5e-06	0.000105186
PF11_0337	11	0.04851	0.00061	0.0125747
PF11_0405	11	0.04964	0.00565	0.11382
PF11_0202	11	0.049945	0.003585	0.071779
PF11_0162	11	0.04995	0.00586	0.117317
PF11_0289	11	0.050145	0.022435	0.447403
PF11_0257	11	0.05022	0.004105	0.0817403
PF11_0396	11	0.05257	0.00365	0.0694312
PF11_0042	11	0.05325	0.03524	0.661784
PF11_0098	11	0.05332	0.0055	0.103151
PF11_0261	11	0.05463	0.026965	0.493593
PF11_0206	11	0.05871	0.01333	0.227048
PF11_0045	11	0.06277	0.0032	0.0509798
PF11_0313	11	0.06407	0.003175	0.0495552
PF11_0344	11	0.064205	0.019795	0.308309
PF11_0378	11	0.06495	0.028755	0.442725
PF11_0453	11	0.06862	0.01123	0.163655
PF11_0107	11	0.069085	0.01572	0.227546
PF11_0051	11	0.069875	0.00286	0.0409302
PF11_0075	11	0.07077	0.00159	0.0224671
PF11_0185	11	0.070915	0.028415	0.400691
PF11_0090	11	0.071125	0.011705	0.164569
PF11_0078	11	0.07163	0.01226	0.171157
PF11_0331	11	0.07207	0.01371	0.190232
PF11_0091	11	0.076295	0.01644	0.215479
PF11_0112	11	0.08066	0.0089	0.11034
PF11_0056	11	0.082365	0.00734	0.0891155
PF11_0086	11	0.083155	0.017375	0.208947
PF11_0269	11	0.08404	0.00423	0.0503332
PF11_0298	11	0.08538	0.01135	0.132935
PF11_0094	11	0.085815	0.042265	0.492513
PF11_0109	11	0.08787	0.022365	0.254524
PF11_0093	11	0.096695	0.024215	0.250427
PF11_0097	11	0.10695	0.027555	0.257644
PF11_0108	11	0.111115	0.00756	0.0680376
PF11_0251	11	0.132385	0.004535	0.0342561
PF11_0452	11	0.13535	0.009565	0.0706686
PF11_0463	11	0.14102	0.012195	0.0864771
PF11_0188	11	0.17965	0.024705	0.137517
PF11_0111	11	0.21601	0.00533	0.0246748
PFL0820c	12	0.007825	0.010165	1.29904
PFL0955c	12	0.008045	0.003105	0.385954
PFL1860c	12	0.00879	0.006165	0.701365
PFL2055w	12	0.01033	0	0
PFL1690w	12	0.01098	0.001475	0.134335
PFL2080c	12	0.011525	0	0
PFL0660w	12	0.01321	0	0
PFL1170w	12	0.01457	0.003045	0.208991
PFL1805c	12	0.014695	0.00324	0.220483
PFL2005w	12	0.015755	0	0
PFL0960w	12	0.01623	0.001765	0.108749
PFL0375w	12	0.01655	0.003085	0.186405
PFL0645c	12	0.01671	0.005715	0.342011
PFL0065w	12	0.01831	0.0081	0.442381
PFL0720w	12	0.018325	0	0
PFL0640w	12	0.021835	0.00524	0.239982
PFL1920c	12	0.022085	0.002015	0.0912384
PFL0695c	12	0.02259	0.00633	0.280212
PFL1465c	12	0.02275	0	0
PFL1945c	12	0.02627	0.00823	0.313285
PFL1300c	12	0.02664	0.003095	0.116179
PFL0965c	12	0.027495	0.001415	0.0514639
PFL1925w	12	0.028585	0.001235	0.0432045
PFL2510w	12	0.03234	0.0032	0.0989487
PFL2075c	12	0.03245	0.005145	0.158552
PFL0690c	12	0.032665	0.009125	0.279351
PFL1685w	12	0.032725	0.00171	0.0522536
PFL1060c	12	0.03343	0.006635	0.198474
PFL1940w	12	0.03508	0.00748	0.213227
PFL1235c	12	0.03649	0.01082	0.29652
PFL1230w	12	0.036995	0.007445	0.201243
PFL0255c	12	0.03711	0.009745	0.262598
PFL2295w	12	0.037685	0.002605	0.0691256
PFL0725w	12	0.037825	0.00089	0.0235294
PFL0745c	12	0.038975	0.013525	0.347017
PFL2535w	12	0.039175	0.01122	0.286407
PFL0545w	12	0.041075	0.0047	0.114425
PFL1010c	12	0.041785	0.015525	0.371545
PFL0180w	12	0.044225	0.003225	0.0729226
PFL1065c	12	0.04473	0.003055	0.0682987
PFL2225w	12	0.04515	0.002885	0.0638981
PFL0635c	12	0.045255	0.007305	0.161419
PFL0185c	12	0.04618	5e-06	0.000108272
PFL0510c	12	0.04637	0.01772	0.382144
PFL1700c	12	0.046555	0.007835	0.168296
PFL1460c	12	0.047335	0.006695	0.141439
PFL0675c	12	0.047995	0.007585	0.158037
PFL2415w	12	0.0481	0.001295	0.0269231
PFL2195w	12	0.04892	0.00929	0.189902
PFL1295w	12	0.049195	0.000585	0.0118915
PFL0800c	12	0.049505	0.012855	0.259671
PFL1290w	12	0.049515	0.0027	0.0545289
PFL1695c	12	0.049985	5e-06	0.00010003
PFL2230c	12	0.05038	0.006075	0.120584
PFL0950c	12	0.050815	0.00408	0.0802913
PFL2300w	12	0.05094	0.003235	0.0635061
PFL1735c	12	0.051915	0.007485	0.144178
PFL1715w	12	0.05439	0.00911	0.167494
PFL0650c	12	0.05488	0.004075	0.0742529
PFL0840c	12	0.056285	0.013805	0.24527
PFL2060c	12	0.058525	0.000985	0.0168304
PFL0670c	12	0.05859	0.00337	0.0575183
PFL1750c	12	0.06099	0.035165	0.57657
PFL0095c	12	0.06104	0.00871	0.142693
PFL1800w	12	0.06181	0.01676	0.271154
PFL0380c	12	0.062635	0.012465	0.19901
PFL2245w	12	0.06437	0.02113	0.328259
PFL1480w	12	0.06441	0.00819	0.127154
PFL1605w	12	0.065885	0.015855	0.240647
PFL1975c	12	0.067755	5e-06	7.37953e-05
PFL1475w	12	0.068665	0.00565	0.0822836
PFL2105c	12	0.070435	0.012025	0.170725
PFL1310c	12	0.07163	0.01233	0.172135
PFL1315w	12	0.072365	0.00713	0.0985283
PFL0825c	12	0.07544	0.007895	0.104653
PFL0790w	12	0.078045	0.01994	0.255494
PFL1390w	12	0.080115	0.01651	0.206079
PFL2175w	12	0.08021	0.00271	0.0337863
PFL0300c	12	0.082385	0.015655	0.190022
PFL0895c	12	0.08263	0.00076	0.00919763
PFL1445w	12	0.08271	0.02583	0.312296
PFL2420w	12	0.083095	0.015195	0.182863
PFL0260c	12	0.08387	0.0079	0.0941934
PFL1270w	12	0.086335	0.006055	0.0701338
PFL1790w	12	0.08651	0.01204	0.139175
PFL2180w	12	0.08684	0.00399	0.0459466
PFL2460w	12	0.088905	0.0095	0.106856
PFL0885w	12	0.089355	0.00291	0.0325667
PFL2290w	12	0.09165	0.011465	0.125095
PFL0200c	12	0.09218	0.024635	0.267249
PFL1485w	12	0.092835	0.018725	0.201702
PFL0210c	12	0.094165	0.0012	0.0127436
PFL1425w	12	0.09421	0.00312	0.0331175
PFL1620w	12	0.096525	0.02214	0.229371
PFL2250c	12	0.09877	0.01849	0.187203
PFL2400w	12	0.101655	0.011205	0.110226
PFL0830w	12	0.112745	0.02283	0.202492
PFL0465c	12	0.11367	0.03094	0.272191
PFL0815w	12	0.114345	0.00795	0.0695264
PFL0795c	12	0.12834	0.01091	0.0850086
PFL0150w	12	0.13247	0.01945	0.146826
PFL0070c	12	0.160625	0.109075	0.679066
PF13_0186	13	0.006605	0.00572	0.866011
MAL13P1.69	13	0.008445	0.00379	0.448786
MAL13P1.147	13	0.010165	0.00411	0.404329
PF13_0306	13	0.012645	0	0
PF13_0100	13	0.016885	0.00441	0.261179
PF13_0093	13	0.017525	0.00662	0.377746
MAL13P1.309	13	0.018625	0.004835	0.259597
MAL13P1.284	13	0.01995	0.001435	0.0719298
PF13_0157	13	0.020245	0.001445	0.0713756
PF13_0030	13	0.021465	0.008885	0.41393
PF13_0058	13	0.022565	0.00533	0.236207
MAL13P1.221	13	0.02283	0.0071	0.310994
PF13_0181	13	0.02348	0.022415	0.954642
PF13_0122	13	0.0262	5e-06	0.00019084
MAL13P1.11a	13	0.028105	0.00514	0.182886
MAL13P1.347	13	0.02911	0.00974	0.334593
PF13_0259	13	0.029315	0.006465	0.220536
PF13_0083	13	0.029815	0.001895	0.0635586
MAL13P1.95	13	0.030275	0.003095	0.10223
PF13_0317	13	0.03105	0.002295	0.073913
PF13_0328	13	0.03125	5e-06	0.00016
PF13_0201	13	0.031655	0.02506	0.79166
PF13_0293	13	0.032205	0.00075	0.0232883
PF13_0194	13	0.034545	0.01324	0.383268
MAL13P1.210	13	0.034905	0.01051	0.301103
MAL13P1.281	13	0.03506	0.00553	0.15773
PF13_0252	13	0.035995	0.003515	0.0976525
PF13_0196	13	0.036025	0.030985	0.860097
MAL13P1.308	13	0.036035	0.002865	0.079506
MAL13P1.235	13	0.037115	5e-06	0.000134716
PF13_0070	13	0.037405	0.00225	0.0601524
PF13_0308	13	0.037645	0.003865	0.10267
PF13_0329	13	0.03848	0.00296	0.0769231
PF13_0140	13	0.039365	0.00498	0.126508
PF13_0121	13	0.03943	0.00331	0.0839462
PF13_0117	13	0.04041	0.010185	0.252042
PF13_0055	13	0.0412	0.00239	0.0580097
PF13_0029	13	0.04246	0.00303	0.0713613
PF13_0031	13	0.042745	0.006285	0.147035
PF13_0213	13	0.043495	0.0028	0.0643752
PF13_0216	13	0.043705	0.00139	0.0318041
PF13_0141	13	0.04372	5e-06	0.000114364
PF13_0330	13	0.043885	0.000805	0.0183434
PF13_0033	13	0.04448	5e-06	0.00011241
PF13_0239	13	0.044635	0.008905	0.199507
PF13_0022	13	0.045685	0.001945	0.0425741
MAL13P1.93	13	0.046605	0.005965	0.127991
MAL13P1.525	13	0.046925	0.014085	0.30016
PF13_0279	13	0.04731	5e-06	0.000105686
MAL13P1.170	13	0.04812	0.014095	0.292914
PF13_0152	13	0.048565	0.002225	0.0458149
PF13_0173	13	0.04871	0.01315	0.269965
PF13_0155	13	0.049755	0.01227	0.246608
PF13_0204	13	0.050665	0.00251	0.0495411
MAL13P1.75	13	0.051905	0.00693	0.133513
MAL13P1.87	13	0.05219	0.01524	0.29201
MAL13P1.190	13	0.052235	0.0008	0.0153154
PF13_0205	13	0.052255	0.004025	0.0770261
PF13_0286	13	0.053165	0.003145	0.0591555
MAL13P1.197	13	0.05346	0.01002	0.18743
MAL13P1.92	13	0.05448	0.0076	0.139501
PF13_0040	13	0.055805	0.002765	0.0495475
MAL13P1.495	13	0.057475	0.02406	0.418617
PF13_0226	13	0.057615	0.005505	0.095548
MAL13P1.134	13	0.05794	0.00092	0.0158785
PF13_0151	13	0.05801	0.01538	0.265127
MAL13P1.86	13	0.06102	0.001955	0.0320387
PF13_0276	13	0.061145	0.016635	0.272058
MAL13P1.122	13	0.061245	0.015575	0.254306
PF13_0343	13	0.061435	0.016655	0.2711
PF13_0237	13	0.0629	0.00386	0.0613672
MAL13P1.196	13	0.062905	0.01236	0.196487
PF13_0142	13	0.06438	5e-06	7.76639e-05
MAL13P1.148	13	0.064985	0.00892	0.137262
PF13_0227	13	0.06665	0.03315	0.497374
MAL13P1.193	13	0.069375	0.012865	0.185441
PF13_0224	13	0.07216	0.016235	0.224986
PF13_0139	13	0.07302	0.0211	0.288962
PF13_0254	13	0.073755	0.026325	0.356925
PF13_0315	13	0.0759	0.001135	0.0149539
PF13_0184	13	0.075915	0.018265	0.240598
PF13_0144	13	0.07763	0.00068	0.0087595
PF13_0102	13	0.07901	0.002665	0.0337299
MAL13P1.330	13	0.08146	0.013575	0.166646
MAL13P1.145	13	0.08151	0.0175	0.214698
PF13_0334	13	0.086445	0.01707	0.197467
PF13_0234	13	0.087395	0.002675	0.0306082
MAL13P1.124	13	0.08944	0.02091	0.233788
PF13_0350	13	0.09004	0.004075	0.0452577
MAL13P1.22	13	0.09055	0.004765	0.0526229
MAL13P1.344	13	0.09209	0.000645	0.00700402
PF13_0048	13	0.09489	0.02351	0.247761
MAL13P1.56	13	0.09558	0.001705	0.0178385
MAL13P1.45	13	0.09836	0.016205	0.164752
MAL13P1.475	13	0.103775	0.11032	1.06307
PF13_0164	13	0.10395	0.01522	0.146417
PF13_0063	13	0.106365	0.00197	0.0185211
PF13_0218	13	0.109	0.029385	0.269587
PF13_0149	13	0.1134	0.005975	0.0526896
PF13_0018	13	0.11475	0.02946	0.256732
PF13_0178	13	0.11642	0.00082	0.00704346
PF13_0062	13	0.126115	0.02569	0.203703
PF13_0215	13	0.137595	0.002725	0.0198045
PF13_0050	13	0.139475	0.03249	0.232945
PF13_0143	13	0.16403	0.001175	0.00716332
PF13_0175	13	0.18561	0.047475	0.255778
PF14_0256	14	0.004955	0.00163	0.328961
PF14_0391	14	0.007115	0	0
PF14_0329	14	0.009075	0.00087	0.0958678
PF14_0519	14	0.010315	0.004365	0.42317
PF14_0064	14	0.01277	0.00103	0.0806578
PF14_0168	14	0.013175	0.01003	0.76129
PF14_0037	14	0.01429	0.0013	0.0909727
PF14_0215	14	0.0187	0.00822	0.439572
PF14_0748	14	0.019305	0.034595	1.79202
PF14_0453	14	0.02055	0.005695	0.277129
PF14_0222	14	0.02118	0.00632	0.298395
PF14_0691	14	0.021745	0.004765	0.219131
PF14_0103	14	0.022305	0.010465	0.469177
PF14_0714	14	0.02513	0.001525	0.0606844
PF14_0281	14	0.02567	0.004755	0.185236
PF14_0481	14	0.025975	0.0053	0.204042
PF14_0367	14	0.027	0.009665	0.357963
PF14_0287	14	0.027855	0.003515	0.126189
PF14_0659	14	0.027955	0.00474	0.169558
PF14_0572	14	0.02847	0.00425	0.14928
PF14_0570	14	0.028525	0.005835	0.204557
PF14_0744	14	0.02914	0.041955	1.43977
PF14_0522	14	0.030205	0.0042	0.13905
PF14_0288	14	0.030465	0.001185	0.0388971
PF14_0354	14	0.030965	0.00651	0.210237
PF14_0290	14	0.03119	0.0011	0.0352677
PF14_0146	14	0.03133	0.002795	0.0892116
PF14_0275	14	0.031335	0.01261	0.402425
PF14_0088	14	0.03337	0.008265	0.247678
PF14_0586	14	0.033635	0.00246	0.0731381
PF14_0598	14	0.033695	0.01211	0.359401
PF14_0293	14	0.034595	0.011685	0.337766
PF14_0518	14	0.03488	0.001205	0.034547
PF14_0102	14	0.035105	0.013045	0.371599
PF14_0539	14	0.036305	0.000695	0.0191434
PF14_0144	14	0.037045	0.00372	0.100418
PF14_0151	14	0.03768	0.001795	0.047638
PF14_0484	14	0.037695	0.004035	0.107043
PF14_0160	14	0.038955	0.00843	0.216404
PF14_0137	14	0.039265	5e-06	0.00012734
PF14_0255	14	0.040655	0.005535	0.136146
PF14_0510	14	0.040705	5e-06	0.000122835
PF14_0614	14	0.040915	0.01096	0.267872
PF14_0523	14	0.04155	0.002845	0.0684717
PF14_0579	14	0.041635	0.001765	0.0423922
PF14_0155	14	0.04287	0.002435	0.0567996
PF14_0013	14	0.04316	0.02736	0.63392
PF14_0575	14	0.043355	0.005115	0.117979
PF14_0015	14	0.04336	0.01275	0.29405
PF14_0451	14	0.044925	5e-06	0.000111297
PF14_0060	14	0.045455	0.00283	0.0622594
PF14_0020	14	0.04613	0.001765	0.0382614
PF14_0660	14	0.046205	0.006175	0.133644
PF14_0330	14	0.04713	0.00734	0.155739
PF14_0124	14	0.048985	5e-06	0.000102072
PF14_0104	14	0.05004	0.00162	0.0323741
PF14_0541	14	0.05051	0.001225	0.0242526
PF14_0540	14	0.05063	0.003285	0.0648825
PF14_0164	14	0.050835	0.00211	0.0415068
PF14_0683	14	0.05179	0.01359	0.262406
PF14_0727	14	0.051835	0.03151	0.60789
PF14_0359	14	0.051895	0.000475	0.0091531
PF14_0664	14	0.052565	0.015305	0.291163
PF14_0014	14	0.0533	0.023935	0.449062
PF14_0083	14	0.05717	0.00278	0.0486269
PF14_0751	14	0.05773	0.01457	0.252382
PF14_0276	14	0.05939	0.00731	0.123085
PF14_0631	14	0.06124	0.041795	0.682479
PF14_0574	14	0.066365	0.004675	0.0704438
PF14_0239	14	0.06648	0.008435	0.12688
PF14_0677	14	0.067815	0.01158	0.170759
PF14_0360	14	0.069095	0.00204	0.0295246
PF14_0334	14	0.07149	0.00929	0.129948
PF14_0448	14	0.07425	0.001465	0.0197306
PF14_0736	14	0.07536	0.04048	0.537155
PF14_0429	14	0.07562	0.008175	0.108106
PF14_0689	14	0.07903	0.00747	0.0945211
PF14_0068	14	0.07975	0.0161	0.201881
PF14_0147	14	0.08132	0.01501	0.184579
PF14_0529	14	0.081545	0.00649	0.079588
PF14_0335	14	0.08168	0.003625	0.0443805
PF14_0277	14	0.092455	0.01039	0.112379
PF14_0145	14	0.10563	0.012535	0.118669
PF14_0099	14	0.107245	0.009725	0.0906802
PF14_0678	14	0.108195	0.017375	0.16059
PF14_0482	14	0.10992	0.02136	0.194323
PF14_0036	14	0.111815	0.003905	0.0349238
PF14_0324	14	0.12436	0.002295	0.0184545
PF14_0450	14	0.14617	0.02138	0.146268
PF14_0759	14	0.191135	0.08263	0.432312
