# Supplementary material for: Selection shapes malaria genomes and drives divergence between pathogens infecting hominids versus rodents
Source: BMC Evol Biol. 2008 Jul 30;8:223. doi: 10.1186/1471-2148-8-223 (PMC2529309; doi:10.1186/1471-2148-8-223)
Supplement: Additional file 2 — Orthologous genes of rodent Plasmodium species and their rates of evolution (dS, dN, dN/dS). [file 1471-2148-8-223-S2.xls]

## Sheet: supplTablerodent
Additional Table 2: Orthologous genes of rodent Plasmodium species and their rates of evolution.
P. Berghei	P. chabaudi	P. yoelii yoelii	dS	dN	dN/dS = w
PB301481.00.0	PC000016.02.0	PY03514	0.17265	0.0056	0.0324356
PB300204.00.0	PC302297.00.0	PY04096	0.123207	0.011555	0.0937849
PB000976.03.0	PC000250.03.0	PY06967	0.04825	0.0142975	0.296321
PB103628.00.0	PC107740.00.0	PY00143	0.122228	0.067815	0.554826
PB401095.00.0	PC000284.02.0	PY05099	0.085735	0.02241	0.261387
PB001107.03.0	PC001355.02.0	PY07389	0.207677	0.02646	0.127409
PB000359.01.0	PC001205.02.0	PY02659	0.288525	0.00649	0.0224937
PB000907.00.0	PC000093.02.0	PY07488	0.09199	0.008805	0.0957169
PB000456.03.0	PC000044.01.0	PY06644	0.204345	0.0089575	0.0438352
PB000193.03.0	PC000024.03.0	PY00409	0.082465	0.01533	0.185897
PB105297.00.0	PC100925.00.0	PY01627	0.235698	0.04368	0.185322
PB000088.02.0	PC000391.00.0	PY03846	0.232373	0.00996	0.0428622
PB000233.01.0	PC001344.02.0	PY06250	0.1866	0.01824	0.0977492
PB000373.01.0	PC000509.04.0	PY03638	0.270823	0.025095	0.0926622
PB000728.00.0	PC000205.03.0	PY02031	0.145253	0.00849	0.0584499
PB000749.01.0	PC301185.00.0	PY05878	0.241957	0.039405	0.162859
PB301436.00.0	PC000378.02.0	PY01983	0.254385	0.05397	0.212159
PB000174.03.0	PC000076.02.0	PY05599	0.456848	0.030705	0.0672106
PB001332.02.0	PC000170.05.0	PY05431	0.061955	0.0081575	0.131668
PB100479.00.0	PC105376.00.0	PY04508	0.160075	0.0891625	0.557005
PB104931.00.0	PC000606.04.0	PY00404	0.0833975	0.0055875	0.0669984
PB001100.03.0	PC001117.02.0	PY06379	0.189257	0.038105	0.201339
PB001019.03.0	PC000723.02.0	PY05368	0.08948	0.00708	0.0791238
PB001260.00.0	PC000889.01.0	PY00762	0.2013	0.0593625	0.294896
PB000334.03.0	PC000592.04.0	PY03064	0.198777	0.027765	0.139679
PB001441.02.0	PC000492.01.0	PY05156	0.0938275	0.0213875	0.227945
PB000489.01.0	PC001321.02.0	PY02790	0.25463	0.0600775	0.23594
PB301432.00.0	PC000748.00.0	PY00793	0.08038	0.0148975	0.185338
PB301462.00.0	PC000339.02.0	PY00907	0.092895	0.01935	0.2083
PB105232.00.0	PC000225.04.0	PY03675	0.126688	0.050815	0.401105
PB001543.02.0	PC300262.00.0	PY02443	0.0943	0.0126025	0.133643
PB000885.03.0	PC001046.02.0	PY01758	0.0565575	0.00038	0.00671883
PB000689.03.0	PC000077.03.0	PY06661	0.073485	0.0312	0.424576
PB001444.02.0	PC000288.02.0	PY03441	0.17274	0.034405	0.199172
PB300452.00.0	PC000531.01.0	PY00094	0.0719725	0.02242	0.311508
PB000126.02.0	PC000339.04.0	PY02951	0.427787	0.03998	0.0934576
PB001172.00.0	PC000664.04.0	PY00426	0.052785	0.022	0.416785
PB000023.01.0	PC001015.02.0	PY04041	0.0855675	0.02344	0.273936
PB000687.02.0	PC000465.00.0	PY07496	0.11862	0.016805	0.141671
PB000881.03.0	PC000338.02.0	PY01912	0.0649375	0.0168575	0.259596
PB000364.02.0	PC000290.04.0	PY05621	0.0780225	0.00889	0.113941
PB107375.00.0	PC300106.00.0	PY00697	0.09544	0.023025	0.241251
PB000493.01.0	PC301169.00.0	PY02212	0.134118	0.01119	0.0834343
PB001335.02.0	PC000262.02.0	PY04559	0.295017	0.03435	0.116434
PB300155.00.0	PC000205.00.0	PY01154	0.11222	0.0120525	0.107401
PB001237.00.0	PC000122.01.0	PY04864	0.197055	0.016645	0.0844688
PB300287.00.0	PC000196.01.0	PY02050	0.329427	0.023655	0.0718064
PB000168.03.0	PC000560.00.0	PY01393	0.23135	0.0151875	0.0656473
PB000315.01.0	PC000002.01.0	PY01764	0.139533	0.0104925	0.0751975
PB000925.01.0	PC000904.02.0	PY00755	0.0702025	0.01578	0.224778
PB000493.03.0	PC000067.05.0	PY01398	0.45071	0.0521925	0.115801
PB000181.02.0	PC108523.00.0	PY04382	0.0701875	0.02204	0.314016
PB001586.02.0	PC000701.02.0	PY01228	0.0846775	0.0100175	0.118302
PB000908.01.0	PC000449.01.0	PY02343	0.153595	0.0202675	0.131954
PB000525.03.0	PC000686.03.0	PY05779	0.16553	0.02998	0.181115
PB000023.03.0	PC000881.02.0	PY06456	0.22304	0.02656	0.119082
PB101852.00.0	PC405052.00.0	PY01797	0.07668	0.0436075	0.568695
PB000080.02.0	PC000375.00.0	PY02872	0.674458	0.09839	0.14588
PB000743.02.0	PC000270.02.0	PY00587	0.0712175	0.0204725	0.287464
PB000439.02.0	PC000663.00.0	PY00030	0.088705	0.00983	0.110817
PB103464.00.0	PC106782.00.0	PY05129	0.125345	0.05465	0.435997
PB000742.00.0	PC000337.05.0	PY02051	0.126082	0.0229225	0.181806
PB001230.02.0	PC001322.02.0	PY05468	0.120338	0.0045	0.0373948
PB300333.00.0	PC000340.00.0	PY00363	0.0742375	0.01228	0.165415
PB001110.01.0	PC000160.01.0	PY04344	0.241643	0.0163275	0.0675688
PB001075.02.0	PC000073.01.0	PY03302	0.297152	0.0489575	0.164755
PB000273.01.0	PC000249.02.0	PY02813	0.225252	0.014335	0.0636397
PB100972.00.0	PC108845.00.0	PY04949	0.137305	0.0590325	0.429937
PB001281.02.0	PC000385.01.0	PY04891	0.14171	0.015065	0.106309
PB300551.00.0	PC000063.00.0	PY03394	0.300727	0.02116	0.0703627
PB000207.03.0	PC000819.02.0	PY03650	0.10324	0.0209425	0.202853
PB000818.01.0	PC000138.03.0	PY02595	0.38783	0.0240275	0.0619537
PB000869.01.0	PC000465.01.0	PY07037	0.149173	0.01269	0.0850693
PB000280.03.0	PC000494.04.0	PY06252	0.26033	0.013225	0.0508009
PB300286.00.0	PC000978.01.0	PY00721	0.175372	0.002775	0.0158235
PB000578.01.0	PC000360.00.0	PY05519	0.0809825	0.011945	0.147501
PB001089.00.0	PC001317.02.0	PY02268	0.520265	0.031365	0.0602866
PB300660.00.0	PC000502.04.0	PY01893	0.67277	0.02993	0.0444877
PB102923.00.0	PC100152.00.0	PY02004	0.189133	0.069055	0.365114
PB300449.00.0	PC000220.00.0	PY05526	0.107503	0.0162175	0.150857
PB107196.00.0	PC000701.00.0	PY01225	0.107405	0.02763	0.257251
PB000375.03.0	PC000405.02.0	PY03051	0.199905	0.0458375	0.229296
PB001504.02.0	PC000475.01.0	PY03209	0.223495	0.0347925	0.155675
PB000578.03.0	PC000803.01.0	PY02076	0.49819	0.02145	0.0430559
PB300617.00.0	PC001011.02.0	PY01329	0.07583	0.01943	0.256231
PB301108.00.0	PC000656.02.0	PY01352	0.62615	0.0075525	0.0120618
PB001329.02.0	PC301462.00.0	PY00994	0.084085	0.00802	0.0953797
PB001115.03.0	PC001282.02.0	PY06630	0.220908	0.0217625	0.0985141
PB000124.02.0	PC000173.02.0	PY06201	0.33197	0.052395	0.157831
PB000650.03.0	PC000726.00.0	PY02553	0.0823625	0.0035375	0.0429504
PB405971.00.0	PC000075.00.0	PY05727	0.174178	0.0481975	0.276715
PB000701.01.0	PC000500.04.0	PY07399	0.15644	0.0388525	0.248354
PB000140.00.0	PC000630.03.0	PY05194	0.40199	0.0121575	0.0302433
PB000186.00.0	PC000526.03.0	PY00919	0.101638	0.0026875	0.026442
PB301050.00.0	PC001048.02.0	PY03001	0.08881	0.025975	0.292478
PB301408.00.0	PC000240.05.0	PY04103	0.090235	0.024275	0.26902
PB300480.00.0	PC301949.00.0	PY04574	0.136105	0.0117175	0.0860916
PB000494.02.0	PC000605.02.0	PY01695	0.08076	0.01385	0.171496
PB000700.02.0	PC000744.02.0	PY05513	0.10737	0.0275775	0.256845
PB301214.00.0	PC000247.00.0	PY05628	0.439978	0.0125975	0.0286321
PB000313.00.0	PC000248.03.0	PY05582	0.124472	0.021825	0.17534
PB301503.00.0	PC000236.04.0	PY00659	0.106302	0.00184	0.0173091
PB000119.01.0	PC000920.01.0	PY01539	0.252063	0.021525	0.0853955
PB105643.00.0	PC000083.00.0	PY00066	0.09394	0.0226825	0.241457
PB000945.02.0	PC000433.01.0	PY01654	0.10777	0.0116475	0.108077
PB104766.00.0	PC000504.01.0	PY01439	0.627857	0.110742	0.176382
PB300572.00.0	PC000807.04.0	PY05039	0.16971	0.00708	0.0417182
PB000946.00.0	PC000124.05.0	PY05359	0.08595	0.0020825	0.0242292
PB000013.03.0	PC000857.01.0	PY07493	0.460005	0.031855	0.0692492
PB000652.01.0	PC000402.02.0	PY05554	0.071215	0.0074125	0.104086
PB000586.01.0	PC000821.02.0	PY03459	0.458143	0.06927	0.151197
PB300556.00.0	PC000377.05.0	PY05921	0.117468	0.025015	0.212953
PB103380.00.0	PC300554.00.0	PY05024	0.0783875	0.035375	0.451284
PB300581.00.0	PC000255.03.0	PY05748	0.190642	0.044155	0.231612
PB000505.01.0	PC000797.03.0	PY05692	0.0566375	0.014135	0.24957
PB000206.00.0	PC000312.03.0	PY04935	0.14477	0.01686	0.116461
PB300423.00.0	PC001298.02.0	PY00067	0.095605	0.007815	0.0817426
PB301354.00.0	PC000247.01.0	PY03119	0.0760825	0.0073025	0.0959813
PB000853.03.0	PC000649.01.0	PY03810	0.148595	0.028135	0.18934
PB001166.02.0	PC000665.02.0	PY04322	0.180113	0.0166375	0.0923728
PB000259.00.0	PC000760.00.0	PY03661	0.332433	0.034355	0.103344
PB001213.00.0	PC000531.00.0	PY00450	0.0659525	0.02593	0.393162
PB001605.02.0	PC001044.02.0	PY02375	0.0634975	0.0070275	0.110674
PB000887.00.0	PC000149.05.0	PY00275	0.11848	0.0185825	0.156841
PB000000.03.0	PC000661.04.0	PY02002	0.05841	0.013645	0.233607
PB000384.00.0	PC000163.04.0	PY03289	0.32167	0.052035	0.161765
PB101655.00.0	PC107545.00.0	PY05267	0.117705	0.0346325	0.294231
PB001357.02.0	PC000847.03.0	PY02902	0.097115	0.0059075	0.0608299
PB000362.03.0	PC000622.02.0	PY03350	0.558248	0.0397575	0.0712184
PB001169.00.0	PC000743.04.0	PY02644	0.176522	0.0433475	0.245564
PB300768.00.0	PC301594.00.0	PY07174	0.165805	0.0080375	0.0484756
PB000709.03.0	PC000109.03.0	PY07239	0.720533	0.033725	0.0468057
PB300814.00.0	PC000147.04.0	PY03174	0.195717	0.01076	0.0549772
PB000682.01.0	PC000471.00.0	PY06826	0.156933	0.0153725	0.0979561
PB301105.00.0	PC000560.00.0	PY01393	0.247175	0.0153075	0.0619298
PB300248.00.0	PC301961.00.0	PY01943	0.0586275	0.0289125	0.493156
PB301314.00.0	PC000011.00.0	PY05060	0.211475	0.0317675	0.150219
PB000818.03.0	PC302107.00.0	PY01115	0.29144	0.0039525	0.013562
PB001528.02.0	PC000225.02.0	PY01327	0.05911	0.0082625	0.139782
PB300841.00.0	PC000035.02.0	PY04695	0.397015	0.00323	0.00813571
PB405771.00.0	PC107631.00.0	PY05484	0.533303	0.09598	0.179973
PB104582.00.0	PC104319.00.0	PY03814	0.12563	0.008975	0.0714399
PB000193.02.0	PC000413.03.0	PY03253	0.097035	0.0155575	0.160329
PB001135.02.0	PC000803.02.0	PY06099	0.132758	0.0135025	0.101708
PB000585.01.0	PC301930.00.0	PY05832	0.200348	0.00504	0.0251563
PB000741.02.0	PC000119.03.0	PY05292	0.0820425	0.0243525	0.296828
PB300345.00.0	PC000450.04.0	PY02631	0.08037	0.0179625	0.223498
PB000209.00.0	PC000527.02.0	PY07185	0.223172	0.01413	0.0633143
PB000625.03.0	PC000333.00.0	PY02503	0.127653	0.0230425	0.18051
PB300138.00.0	PC000243.05.0	PY05346	0.044045	0.0147525	0.334942
PB001256.02.0	PC301707.00.0	PY01182	0.0739475	0.0132775	0.179553
PB000564.01.0	PC000190.00.0	PY00556	0.096645	0.026855	0.277873
PB000673.02.0	PC000274.03.0	PY07390	0.150312	0.01367	0.0909439
PB000274.01.0	PC000240.02.0	PY02108	0.140255	0.01191	0.0849168
PB000509.00.0	PC000507.02.0	PY06618	0.229318	0.053225	0.232102
PB000244.00.0	PC000663.02.0	PY03489	0.263192	0.0333275	0.126628
PB001412.02.0	PC000044.03.0	PY04546	0.19434	0.0195125	0.100404
PB001569.02.0	PC000824.01.0	PY00123	0.0686975	0.010385	0.15117
PB300940.00.0	PC000756.00.0	PY05412	0.330763	0.0192825	0.0582971
PB000298.03.0	PC000734.01.0	PY06899	0.13643	0.03529	0.258667
PB000753.03.0	PC000183.01.0	PY06077	0.072265	0.0232175	0.321283
PB300412.00.0	PC301937.00.0	PY07137	0.12056	0.0342075	0.283738
PB000303.00.0	PC000159.02.0	PY06451	0.258387	0.00088	0.00340574
PB301138.00.0	PC001171.02.0	PY05249	0.148523	0.015285	0.102914
PB000458.02.0	PC000444.02.0	PY00021	0.133315	0.01118	0.0838615
PB000096.00.0	PC000345.03.0	PY02771	0.074155	0.0199775	0.269402
PB000833.01.0	PC000093.03.0	PY02344	0.188087	0.0071475	0.0380009
PB001520.02.0	PC001056.02.0	PY00935	0.124537	0.007195	0.0577738
PB300233.00.0	PC000697.04.0	PY07048	0.103402	0.04327	0.418462
PB300965.00.0	PC000740.02.0	PY00293	0.427063	0.0492925	0.115422
PB000304.00.0	PC000161.02.0	PY06452	0.103995	0.016915	0.162652
PB300779.00.0	PC000194.02.0	PY05785	0.270315	0.0739675	0.273634
PB000539.00.0	PC000057.05.0	PY04948	0.108695	0.0306075	0.281591
PB001168.02.0	PC000268.03.0	PY02578	0.107137	0.00363	0.0338817
PB107066.00.0	PC106255.00.0	PY05791	0.650353	0.039965	0.0614513
PB000377.02.0	PC000043.04.0	PY00917	0.149212	0.00956	0.0640697
PB000645.01.0	PC001095.02.0	PY07255	0.210663	0.04183	0.198564
PB000961.00.0	PC000881.01.0	PY04617	0.158688	0.0165775	0.104466
PB001053.03.0	PC302446.00.0	PY05281	0.23938	0.0312675	0.130619
PB000261.02.0	PC300547.00.0	PY05558	0.053165	0.0212825	0.40031
PB000299.03.0	PC000735.01.0	PY06900	0.264912	0.0326325	0.123182
PB000770.01.0	PC000824.02.0	PY03901	0.0928275	0.022015	0.23716
PB105212.00.0	PC105351.00.0	PY06048	0.0887225	0.0246175	0.277466
PB000464.00.0	PC000617.04.0	PY02427	0.0902475	0.0149675	0.165849
PB000279.01.0	PC000292.03.0	PY01227	0.0749425	0.0316975	0.422958
PB000546.00.0	PC000486.03.0	PY07100	0.069715	0.0099475	0.142688
PB000688.01.0	PC000660.01.0	PY02535	0.12922	0.033465	0.258977
PB000309.00.0	PC000549.02.0	PY05642	0.40849	0.016695	0.04087
PB301540.00.0	PC001234.02.0	PY00832	0.382415	0.0183425	0.0479649
PB000546.01.0	PC000766.02.0	PY04624	0.633275	0.0805225	0.127153
PB000936.01.0	PC000487.04.0	PY05180	0.147342	0.0123225	0.0836317
PB108222.00.0	PC100270.00.0	PY03916	0.53008	0.137245	0.258914
PB001396.02.0	PC000301.00.0	PY04003	0.083915	0.010205	0.121611
PB000928.01.0	PC000905.02.0	PY00756	0.100745	0.019625	0.194799
PB000371.02.0	PC000215.00.0	PY02082	0.065345	0.0063475	0.0971383
PB000419.03.0	PC001426.02.0	PY04241	0.120845	0.03624	0.299888
PB001288.02.0	PC001276.02.0	PY04329	0.199368	0.0235625	0.118186
PB000263.03.0	PC000465.02.0	PY03964	0.534183	0.07213	0.135029
PB001179.00.0	PC001287.02.0	PY05385	0.336445	0.0309475	0.0919838
PB301288.00.0	PC000512.00.0	PY00819	0.519115	0.025425	0.0489776
PB000252.01.0	PC000807.02.0	PY00454	0.07753	0.0120275	0.155133
PB001203.00.0	PC000246.04.0	PY01266	0.183998	0.0402725	0.218875
PB000809.03.0	PC000098.05.0	PY06699	0.154885	0.0422025	0.272476
PB000249.03.0	PC000096.00.0	PY03088	0.0813125	0.01458	0.179308
PB000853.01.0	PC300956.00.0	PY04484	0.07766	0.0141375	0.182044
PB001071.03.0	PC000251.02.0	PY02459	0.523872	0.036125	0.0689576
PB000360.00.0	PC000820.02.0	PY03458	0.212533	0.00456	0.0214555
PB001128.00.0	PC000489.00.0	PY01852	0.10808	0.0053525	0.0495235
PB000022.01.0	PC000496.02.0	PY04494	0.427897	0.041575	0.0971611
PB000054.00.0	PC000262.05.0	PY02447	0.09413	0.006705	0.0712313
PB301282.00.0	PC000118.01.0	PY06430	0.242998	0.0237875	0.097892
PB000547.03.0	PC302264.00.0	PY06105	0.106133	0.020575	0.193861
PB102173.00.0	PC109180.00.0	PY01145	0.178525	0.116947	0.655076
PB000853.00.0	PC301249.00.0	PY06673	0.089515	0.0016025	0.017902
PB102910.00.0	PC000419.04.0	PY06193	0.27635	0.0358725	0.129808
PB000484.02.0	PC000638.00.0	PY05076	0.0297625	0.001275	0.0428391
PB001440.02.0	PC001157.02.0	PY07345	0.30564	0.02707	0.0885683
PB000424.02.0	PC000183.05.0	PY05002	0.096115	0.01365	0.142017
PB000839.02.0	PC000387.03.0	PY04296	0.157645	0.023005	0.145929
PB000484.00.0	PC000649.03.0	PY04170	0.0919775	0.0328425	0.357071
PB300051.00.0	PC000196.02.0	PY06874	0.306378	0.015425	0.0503464
PB000082.02.0	PC000440.02.0	PY06370	0.20896	0.043935	0.210256
PB300904.00.0	PC001036.02.0	PY00731	0.085035	0.0111175	0.13074
PB000704.02.0	PC000560.03.0	PY07326	0.27507	0.0227375	0.0826608
PB000738.03.0	PC000695.03.0	PY03243	0.118385	0.0247425	0.209
PB300280.00.0	PC301848.00.0	PY03544	0.100328	0.005455	0.0543719
PB301126.00.0	PC000717.02.0	PY03856	0.2781	0.046825	0.168375
PB000353.03.0	PC300863.00.0	PY04376	0.076865	0.0015125	0.0196774
PB000282.02.0	PC105367.00.0	PY02173	0.360523	0.03125	0.0866797
PB000915.02.0	PC000293.01.0	PY06068	0.11296	1.25e-05	0.000110659
PB000662.01.0	PC300328.00.0	PY05458	0.0849625	0.0349525	0.411387
PB105400.00.0	PC108993.00.0	PY07034	0.304105	0.09003	0.296049
PB000383.00.0	PC000597.04.0	PY01857	0.06593	0.02041	0.309571
PB000651.00.0	PC000110.02.0	PY01551	0.132705	0.006875	0.0518066
PB000391.01.0	PC000236.04.0	PY00659	0.103332	0.00192	0.0185808
PB108442.00.0	PC104862.00.0	PY01759	0.09065	0.013975	0.154164
PB301421.00.0	PC000540.00.0	PY00667	0.07257	0.00302	0.041615
PB000741.03.0	PC000781.01.0	PY01952	0.507513	0.0539625	0.106327
PB000224.01.0	PC000396.02.0	PY02953	0.372735	0.0659425	0.176915
PB403612.00.0	PC103540.00.0	PY05181	0.147108	0.0309675	0.210509
PB001108.03.0	PC000117.00.0	PY02448	0.141322	0.0615025	0.435193
PB000386.00.0	PC000817.04.0	PY05435	0.229955	0.012515	0.0544237
PB000595.00.0	PC301581.00.0	PY04186	0.07374	0.0066225	0.0898088
PB301281.00.0	PC000321.04.0	PY06007	0.106533	0.0275625	0.258724
PB001615.02.0	PC000612.02.0	PY02433	0.07563	0.01736	0.229539
PB000863.02.0	PC000328.00.0	PY05614	0.239168	0.0022525	0.00941809
PB104902.00.0	PC105927.00.0	PY02568	0.109385	0.041325	0.377794
PB300780.00.0	PC000084.00.0	PY04970	0.511182	0.0626025	0.122466
PB000713.00.0	PC000888.02.0	PY01272	0.395632	0.0273425	0.0691109
PB001095.03.0	PC000453.04.0	PY01120	0.64396	0.0421825	0.0655048
PB000382.03.0	PC000223.04.0	PY05811	0.895532	0.0546325	0.0610056
PB001144.02.0	PC001062.02.0	PY00444	0.136692	0.007295	0.053368
PB301506.00.0	PC000923.01.0	PY04691	0.765223	0.0655875	0.0857104
PB001315.02.0	PC000620.02.0	PY03622	0.125787	0.0092375	0.0734373
PB000033.01.0	PC000437.02.0	PY01325	0.21314	0.02874	0.134841
PB300089.00.0	PC000261.05.0	PY05993	0.110817	0.0016775	0.0151375
PB000501.02.0	PC000824.03.0	PY03427	0.112015	0.028995	0.258849
PB001646.02.0	PC001078.02.0	PY03491	0.0974	0.0113675	0.116709
PB000017.03.0	PC000518.02.0	PY03703	0.185655	0.0853575	0.459764
PB301236.00.0	PC000085.01.0	PY02337	0.0805775	0.0074475	0.0924265
PB300541.00.0	PC000051.02.0	PY00419	0.116098	0.02173	0.18717
PB000402.00.0	PC000150.04.0	PY04392	0.608868	0.02825	0.0463976
PB000861.03.0	PC000066.01.0	PY06658	0.0915875	0.0098625	0.107684
PB101537.00.0	PC102264.00.0	PY04983	0.079555	0.0690875	0.868424
PB300968.00.0	PC000465.01.0	PY07037	0.33627	0.0467325	0.138973
PB000401.01.0	PC000505.01.0	PY00745	0.077465	0.021845	0.281998
PB300447.00.0	PC000358.00.0	PY02411	0.06649	0.01951	0.293428
PB000543.03.0	PC301686.00.0	PY04779	0.09275	0.0384975	0.415067
PB000217.01.0	PC000656.00.0	PY06872	0.230123	0.0258825	0.112473
PB001627.02.0	PC000480.04.0	PY04232	0.407168	0.02887	0.0709045
PB000151.03.0	PC000567.01.0	PY06246	0.180223	0.0024575	0.0136359
PB000632.00.0	PC000972.01.0	PY00856	0.0714575	0.005915	0.0827765
PB001076.03.0	PC000183.01.0	PY02623	0.07235	0.0117175	0.161956
PB000380.00.0	PC000868.02.0	PY04752	0.10376	0.0128225	0.123578
PB000936.00.0	PC000328.01.0	PY00150	0.0834175	0.0269	0.322474
PB000286.00.0	PC300999.00.0	PY00203	0.11557	0.0027825	0.0240763
PB001242.02.0	PC000022.05.0	PY00504	0.41699	0.0519625	0.124613
PB000952.03.0	PC000016.00.0	PY02709	0.088605	0.006105	0.0689013
PB301350.00.0	PC000274.05.0	PY02777	0.2512	0.03661	0.14574
PB000694.01.0	PC000170.02.0	PY04727	0.110992	0.01595	0.143703
PB000401.00.0	PC000149.04.0	PY04391	0.381425	0.011525	0.0302156
PB000198.02.0	PC001346.02.0	PY04682	0.091355	0.0510675	0.559001
PB000898.00.0	PC000897.01.0	PY01517	0.117115	0.0408575	0.348866
PB001079.01.0	PC000068.00.0	PY00783	0.097765	0.0468525	0.479236
PB001250.02.0	PC000287.01.0	PY04165	0.0761075	0.006775	0.0890188
PB300062.00.0	PC000604.01.0	PY04668	0.101525	0.0022975	0.0226299
PB000935.02.0	PC000627.00.0	PY04099	0.322097	0.020275	0.0629468
PB001079.02.0	PC300001.00.0	PY04838	0.0445175	0.0081775	0.183692
PB300557.00.0	PC000828.03.0	PY03817	0.152735	0.036365	0.238092
PB301397.00.0	PC000263.01.0	PY06066	0.169865	0.0333725	0.196465
PB300329.00.0	PC000262.03.0	PY00110	0.16547	0.025395	0.153472
PB000648.02.0	PC000484.04.0	PY03771	0.0505725	0.014945	0.295516
PB300170.00.0	PC000811.03.0	PY02167	0.89306	0.0696275	0.0779651
PB000692.01.0	PC000264.02.0	PY04558	0.101485	0.01771	0.174509
PB100752.00.0	PC106223.00.0	PY00058	0.261605	0.012775	0.0488332
PB000064.03.0	PC000143.04.0	PY04596	0.362225	0.02702	0.0745945
PB001243.02.0	PC000720.01.0	PY05631	0.24861	0.033255	0.133764
PB301513.00.0	PC000384.01.0	PY06776	0.27863	0.0627125	0.225074
PB000773.00.0	PC107066.00.0	PY07329	0.37477	0.108865	0.290485
PB001532.02.0	PC000221.01.0	PY00131	0.06415	0.0029175	0.0454793
PB301074.00.0	PC000510.01.0	PY06064	0.0902525	0.00927	0.102712
PB001406.02.0	PC000099.02.0	PY07455	0.156402	0.0180075	0.115136
PB001516.02.0	PC301848.00.0	PY03544	0.09569	0.007075	0.0739367
PB300953.00.0	PC302131.00.0	PY01892	0.164337	0.014135	0.086012
PB000119.03.0	PC000191.05.0	PY03112	0.411867	0.057855	0.14047
PB001169.02.0	PC000269.03.0	PY02580	0.13942	0.0116525	0.0835784
PB402773.00.0	PC101262.00.0	PY02711	0.0989925	0.0148375	0.149885
PB300078.00.0	PC000845.01.0	PY03048	0.303972	0.01707	0.0561564
PB101480.00.0	PC000805.04.0	PY06847	0.123277	0.0271125	0.219931
PB000064.00.0	PC000246.00.0	PY05627	0.407957	0.0055525	0.0136105
PB001017.00.0	PC001186.02.0	PY01761	0.685292	0.09609	0.140217
PB000856.00.0	PC301517.00.0	PY03575	0.263342	0.0137	0.0520235
PB001557.02.0	PC000200.02.0	PY05189	0.231972	0.0360775	0.155525
PB000838.02.0	PC000731.00.0	PY04293	0.135692	0.010475	0.0771966
PB000018.01.0	PC000318.02.0	PY00542	0.0998525	0.0087825	0.0879547
PB000450.03.0	PC000363.03.0	PY01039	0.258848	0.0119	0.045973
PB000443.00.0	PC000387.02.0	PY03600	0.703032	0.032445	0.0461501
PB000823.01.0	PC000451.02.0	PY06981	0.10905	0.0046725	0.0428473
PB001057.00.0	PC000209.02.0	PY01920	0.0917325	0.01614	0.175946
PB000653.03.0	PC000127.00.0	PY04557	0.073665	0.015185	0.206136
PB001592.02.0	PC000927.02.0	PY01347	0.06508	0.0192375	0.295598
PB000027.03.0	PC302149.00.0	PY03026	0.124232	0.02337	0.188115
PB000204.02.0	PC000064.04.0	PY02029	0.24405	0.01931	0.0791231
PB000066.01.0	PC000321.02.0	PY06298	0.242147	0.0226	0.0933315
PB000582.00.0	PC000469.03.0	PY00323	0.155477	0.016025	0.10307
PB000588.00.0	PC000107.05.0	PY02956	0.169857	0.019045	0.112123
PB106157.00.0	PC103301.00.0	PY02207	0.27793	0.040455	0.145558
PB300340.00.0	PC000697.01.0	PY04141	0.195305	0.0290525	0.148755
PB000649.03.0	PC000126.00.0	PY04556	0.152622	0.0224025	0.146784
PB000001.02.0	PC000713.01.0	PY03933	0.428885	0.096125	0.224128
PB300825.00.0	PC000751.04.0	PY05891	0.102748	0.015035	0.14633
PB001280.00.0	PC000919.02.0	PY00142	0.0973825	0.003225	0.0331168
PB000150.02.0	PC301566.00.0	PY04174	0.435858	0.01247	0.0286103
PB000069.00.0	PC000498.04.0	PY00598	0.10632	0.00287	0.026994
PB300794.00.0	PC000168.04.0	PY03109	0.0647725	0.014595	0.225327
PB001238.00.0	PC000202.02.0	PY04866	0.503618	0.06582	0.130694
PB001316.02.0	PC001413.02.0	PY01203	0.19333	0.017085	0.0883722
PB000965.01.0	PC000131.00.0	PY02484	0.305445	0.03114	0.10195
PB000613.02.0	PC000389.01.0	PY04880	0.170563	0.03355	0.196702
PB301130.00.0	PC300316.00.0	PY00461	0.08849	0.01787	0.201944
PB000778.00.0	PC000064.03.0	PY04029	0.04528	0.0135925	0.300188
PB300568.00.0	PC000235.05.0	PY04046	0.15949	0.00761	0.0477146
PB000043.00.0	PC000672.03.0	PY06209	0.0683975	0.016575	0.242333
PB000453.02.0	PC000754.02.0	PY04047	0.311823	0.02942	0.0943485
PB300271.00.0	PC000004.04.0	PY02680	0.281105	0.0126725	0.045081
PB000532.00.0	PC000024.00.0	PY05174	0.256205	0.0048025	0.0187448
PB000794.02.0	PC000828.02.0	PY03895	0.0815075	0.0162225	0.199031
PB000086.01.0	PC000344.01.0	PY00150	0.0689975	0.0358625	0.519765
PB001050.00.0	PC000211.02.0	PY06640	0.612955	0.0687525	0.112166
PB001425.02.0	PC000814.01.0	PY07004	0.1087	0.0241	0.221711
PB301032.00.0	PC000329.04.0	PY03811	0.188515	0.0412325	0.218723
PB000273.02.0	PC000124.02.0	PY00017	0.196063	0.0394875	0.201403
PB000356.00.0	PC000347.05.0	PY00796	0.0609575	0.02545	0.417504
PB106958.00.0	PC104043.00.0	PY04081	0.219312	0.0808775	0.368777
PB301449.00.0	PC000314.04.0	PY00693	0.135527	0.0035625	0.0262862
PB300611.00.0	PC000147.01.0	PY01180	0.205292	0.0145125	0.0706918
PB000696.03.0	PC000752.01.0	PY00231	0.169483	0.004935	0.0291181
PB300546.00.0	PC000939.01.0	PY00054	0.199742	0.03744	0.187441
PB000827.02.0	PC000992.02.0	PY06200	0.272595	0.0086075	0.0315761
PB000312.02.0	PC105967.00.0	PY01460	0.154557	0.08071	0.5222
PB000419.00.0	PC000873.01.0	PY01046	0.2806	0.0357925	0.127557
PB000750.00.0	PC302183.00.0	PY03647	0.215103	0.0163025	0.0757894
PB000036.00.0	PC000114.04.0	PY04231	0.41682	0.0122825	0.0294672
PB301164.00.0	PC000329.03.0	PY04061	0.730688	0.025485	0.0348781
PB000685.03.0	PC000149.02.0	PY03698	0.0554	0.02347	0.423646
PB000981.02.0	PC106738.00.0	PY01894	0.44055	0.09092	0.206378
PB001253.00.0	PC301354.00.0	PY05691	0.101513	0.0122025	0.120207
PB001236.02.0	PC001323.02.0	PY05467	0.08761	0.01579	0.180231
PB000929.03.0	PC001174.02.0	PY02221	0.071875	0.00696	0.0968348
PB000807.03.0	PC000915.01.0	PY06014	0.109675	0.0158625	0.144632
PB301497.00.0	PC000828.02.0	PY03895	0.0894575	0.0150675	0.168432
PB300529.00.0	PC000341.00.0	PY01260	0.378927	0.02009	0.0530181
PB300057.00.0	PC000635.04.0	PY02418	0.36301	0.043995	0.121195
PB000924.02.0	PC000345.01.0	PY04830	0.300623	0.0091475	0.0304285
PB000640.03.0	PC000689.02.0	PY03480	0.0761025	0.0271375	0.356591
PB000873.01.0	PC000253.02.0	PY07430	0.07156	0.0106575	0.148931
PB000274.00.0	PC000568.00.0	PY04545	0.1436	0.033625	0.234157
PB001181.02.0	PC000234.02.0	PY02858	0.095805	0.0127	0.132561
PB000264.02.0	PC000305.03.0	PY06591	0.0818575	0.015795	0.192957
PB000217.02.0	PC000751.04.0	PY05891	0.11689	0.021705	0.185687
PB000779.02.0	PC000541.02.0	PY03587	0.521145	0.0413725	0.0793877
PB101616.00.0	PC105986.00.0	PY06423	0.066755	0.0443675	0.664632
PB300058.00.0	PC000592.03.0	PY02322	0.250315	0.035625	0.142321
PB300661.00.0	PC000607.01.0	PY01711	0.0884975	0.0124075	0.140202
PB000932.01.0	PC000272.04.0	PY04747	0.362425	0.06028	0.166324
PB301326.00.0	PC000717.02.0	PY03856	0.167687	0.0274225	0.163533
PB000228.00.0	PC000261.04.0	PY05949	0.091675	0.008415	0.0917917
PB103088.00.0	PC108219.00.0	PY04648	0.141808	0.055305	0.390001
PB001073.02.0	PC000072.01.0	PY03301	0.225	0.00811	0.0360444
PB000879.01.0	PC000876.03.0	PY04614	0.303795	0.0021075	0.00693724
PB001030.03.0	PC000258.04.0	PY04704	0.231365	0.030065	0.129946
PB000364.00.0	PC000749.02.0	PY05606	0.23256	0.0462975	0.199078
PB001024.01.0	PC000761.04.0	PY04639	0.101355	0.0065575	0.0646983
PB301207.00.0	PC301908.00.0	PY06530	0.0802	0.00579	0.0721945
PB000834.03.0	PC000678.03.0	PY04378	0.162633	0.0195375	0.120133
PB000360.01.0	PC000688.01.0	PY07001	0.22985	0.002225	0.00968023
PB000425.03.0	PC000340.00.0	PY00363	0.0660225	0.0130925	0.198304
PB300817.00.0	PC000222.02.0	PY02985	0.146583	0.01669	0.113861
PB405470.00.0	PC000962.01.0	PY00331	0.344115	0.04431	0.128765
PB301357.00.0	PC000262.02.0	PY04559	0.29212	0.031945	0.109356
PB000455.02.0	PC000423.02.0	PY05553	0.0588175	0.025115	0.426999
PB000192.01.0	PC000314.00.0	PY00941	0.0840825	0.006265	0.0745102
PB001539.02.0	PC000134.05.0	PY00132	0.11804	0.0257375	0.21804
PB000445.02.0	PC000825.01.0	PY00972	0.186152	0.0599625	0.322115
PB001303.00.0	PC001328.02.0	PY03478	0.174237	0.0123875	0.0710955
PB000503.02.0	PC000754.03.0	PY03425	0.0889875	0.018605	0.209074
PB000952.00.0	PC001400.02.0	PY06971	0.292733	0.00879	0.0300274
PB000528.00.0	PC000860.03.0	PY03100	0.27178	0.043395	0.15967
PB001603.02.0	PC000450.02.0	PY07076	0.133068	0.027995	0.210382
PB000474.02.0	PC302026.00.0	PY01608	0.179405	0.02612	0.145592
PB000177.02.0	PC000436.01.0	PY03314	0.551575	0.0566425	0.102692
PB000084.00.0	PC001008.02.0	PY00053	0.518493	0.048285	0.0931257
PB000830.01.0	PC000180.04.0	PY07576	0.398315	0.0536875	0.134787
PB000118.01.0	PC300799.00.0	PY05236	0.378688	0.0335225	0.0885229
PB300723.00.0	PC300999.00.0	PY00203	0.09719	0.00216	0.0222245
PB000760.00.0	PC301633.00.0	PY06576	0.154312	0.0157425	0.102017
PB000248.02.0	PC000315.05.0	PY00179	0.07251	0.0205	0.28272
PB301243.00.0	PC000427.02.0	PY01861	0.142685	0.0395925	0.277482
PB000185.02.0	PC000779.03.0	PY05014	0.471548	0.0127375	0.0270121
PB300285.00.0	PC000421.01.0	PY02685	0.573453	0.0367675	0.064116
PB001304.00.0	PC000380.01.0	PY05353	0.129208	0.0087575	0.0677786
PB000528.02.0	PC000282.03.0	PY00816	0.44036	0.019995	0.045406
PB001631.02.0	PC000343.04.0	PY05126	0.361425	0.0245925	0.0680432
PB000386.01.0	PC000394.03.0	PY05925	0.06873	0.019505	0.283792
PB000017.01.0	PC000215.03.0	PY03103	0.19694	0.0665	0.337666
PB000586.00.0	PC000594.00.0	PY02157	0.110833	0.03634	0.327882
PB000423.01.0	PC000104.04.0	PY02029	0.452522	0.0251175	0.0555055
PB000544.01.0	PC000846.03.0	PY02901	0.5965	0.07239	0.121358
PB300796.00.0	PC000249.03.0	PY03395	0.109107	0.0093	0.085237
PB000855.01.0	PC000333.01.0	PY06038	0.890455	0.0906625	0.101816
PB406064.00.0	PC108489.00.0	PY06010	0.124382	0.0959775	0.771632
PB001051.03.0	PC000274.05.0	PY02777	0.22503	0.022965	0.102053
PB300338.00.0	PC000723.04.0	PY06966	0.037665	0.007235	0.192088
PB000990.00.0	PC000155.01.0	PY01470	0.066045	0.017125	0.259293
PB000362.01.0	PC105339.00.0	PY02963	0.42583	0.129862	0.304963
PB300145.00.0	PC000279.00.0	PY01986	0.154252	0.015395	0.0998039
PB104609.00.0	PC405817.00.0	PY04687	0.124255	0.121038	0.974106
PB300792.00.0	PC000150.02.0	PY00667	0.0819725	0.0124875	0.152338
PB300659.00.0	PC000732.00.0	PY04545	0.209047	0.0246425	0.11788
PB000879.03.0	PC301474.00.0	PY04034	0.143707	0.023195	0.161404
PB000063.01.0	PC000725.03.0	PY04954	0.297515	0.028505	0.0958103
PB000583.00.0	PC001164.02.0	PY03295	0.166265	0.0085425	0.0513788
PB000296.02.0	PC000614.00.0	PY00978	0.222438	0.051845	0.233077
PB000776.01.0	PC000737.02.0	PY06767	0.120655	0.005225	0.0433053
PB000923.00.0	PC000063.02.0	PY04901	0.170857	0.013215	0.0773452
PB000373.03.0	PC000789.00.0	PY00677	0.36841	0.0457675	0.12423
PB000650.01.0	PC000666.00.0	PY02065	0.189367	0.0162375	0.085746
PB000245.00.0	PC000686.04.0	PY00691	0.227442	0.037735	0.16591
PB000739.02.0	PC000104.05.0	PY07031	0.0753225	0.01066	0.141525
PB000655.01.0	PC000387.00.0	PY04476	0.206357	0.006145	0.0297784
PB000546.02.0	PC000193.05.0	PY02788	0.130213	0.01972	0.151445
PB000219.02.0	PC301162.00.0	PY02153	0.123368	0.0055025	0.0446025
PB300123.00.0	PC000237.03.0	PY02821	0.26331	0.0215475	0.0818332
PB000372.03.0	PC000788.00.0	PY05452	0.2635	0.049095	0.186319
PB000223.02.0	PC001404.02.0	PY02498	0.192365	0.034605	0.179892
PB000807.02.0	PC000360.02.0	PY05112	0.29509	0.0262125	0.0888288
PB000643.00.0	PC000422.01.0	PY01617	0.284237	0.047445	0.16692
PB000441.01.0	PC000465.03.0	PY02594	0.236237	0.0334175	0.141457
PB000441.02.0	PC000686.04.0	PY00691	0.241567	0.043695	0.180881
PB000482.00.0	PC000806.00.0	PY03706	0.16344	0.0142525	0.0872033
PB301558.00.0	PC000829.00.0	PY05168	0.232105	0.04464	0.192327
PB000812.01.0	PC000197.01.0	PY02048	0.228645	0.048165	0.210654
PB000607.02.0	PC000169.00.0	PY01761	0.803907	0.090795	0.112942
PB000646.02.0	PC301504.00.0	PY01031	0.08052	0.0266	0.330353
PB403223.00.0	PC402114.00.0	PY03538	0.431985	0.038	0.087966
PB000206.03.0	PC000239.04.0	PY01881	0.0933525	0.02713	0.290619
PB000804.03.0	PC000536.04.0	PY00901	0.189798	0.0165075	0.0869743
PB300186.00.0	PC001082.02.0	PY04958	0.201145	0.0316825	0.157511
PB001217.02.0	PC000670.02.0	PY03736	0.285847	0.005465	0.0191186
PB001024.00.0	PC301907.00.0	PY03170	0.141335	0.0029325	0.0207486
PB300466.00.0	PC000838.02.0	PY04303	0.09192	0.0120625	0.131228
PB000013.01.0	PC000869.02.0	PY06730	0.254075	0.01462	0.0575421
PB300632.00.0	PC000063.00.0	PY03394	0.184025	0.007825	0.0425214
PB102251.00.0	PC000750.03.0	PY07432	0.190208	0.047615	0.250332
PB001095.02.0	PC000676.02.0	PY00433	0.0741275	0.0277575	0.374456
PB000202.00.0	PC000864.02.0	PY03843	0.16629	0.0064625	0.0388628
PB000551.00.0	PC302025.00.0	PY00558	0.38448	0.0152825	0.0397485
PB000182.03.0	PC000994.02.0	PY06908	0.165947	1.75e-05	0.000105455
PB000843.01.0	PC000245.01.0	PY05727	0.3047	0.0310575	0.101928
PB300510.00.0	PC000182.01.0	PY00597	0.0642925	0.0191175	0.297352
PB000002.03.0	PC000639.04.0	PY00082	0.249805	0.0350775	0.14042
PB001146.02.0	PC000526.00.0	PY01712	0.141568	0.01317	0.0930298
PB000784.02.0	PC000799.03.0	PY00202	0.07156	0.0173825	0.242908
PB001106.01.0	PC000120.05.0	PY04991	0.125328	0.0383725	0.306178
PB000403.00.0	PC000717.02.0	PY03856	0.153688	0.0271575	0.176706
PB000814.03.0	PC301616.00.0	PY01149	0.06288	0.016195	0.257554
PB000859.01.0	PC000705.02.0	PY06662	0.35393	0.0322875	0.0912257
PB000078.03.0	PC000433.02.0	PY05680	0.527395	0.033645	0.0637947
PB001297.02.0	PC000601.02.0	PY02936	0.481297	0.0093825	0.0194942
PB000999.02.0	PC000329.03.0	PY04061	0.879988	0.0262225	0.0297987
PB000752.02.0	PC001042.02.0	PY00975	0.0672875	0.016295	0.24217
PB300034.00.0	PC000903.02.0	PY00757	0.05774	0.003925	0.0679771
PB000766.00.0	PC000365.02.0	PY06890	0.3853	0.0360875	0.0936608
PB000215.01.0	PC000077.04.0	PY00359	0.136153	0.021685	0.15927
PB001238.02.0	PC001037.02.0	PY03517	0.08238	0.0270525	0.328387
PB300167.00.0	PC000189.01.0	PY05578	0.17026	0.015365	0.0902443
PB300575.00.0	PC000255.04.0	PY00134	0.0657925	7.5e-06	0.000113995
PB300097.00.0	PC000005.01.0	PY00468	0.151785	0.025785	0.169878
PB000688.03.0	PC000540.03.0	PY00264	0.0819675	0.0195675	0.238723
PB000944.02.0	PC000432.01.0	PY01655	0.066255	0.01018	0.153649
PB301161.00.0	PC301112.00.0	PY02288	0.111668	0.020085	0.179864
PB001555.02.0	PC000772.00.0	PY02798	0.103055	0.01763	0.171074
PB000272.01.0	PC000250.02.0	PY02811	0.34059	0.0189475	0.0556314
PB001096.00.0	PC000411.00.0	PY05856	0.17219	0.031455	0.182676
PB001042.00.0	PC000024.00.0	PY02475	0.20502	0.003835	0.0187055
PB000105.00.0	PC000865.01.0	PY02931	0.087555	0.01843	0.210496
PB001101.02.0	PC301918.00.0	PY01295	0.223658	0.091415	0.408728
PB001295.00.0	PC000950.01.0	PY03433	0.122423	0.034075	0.278339
PB001058.00.0	PC000628.04.0	PY01919	0.051725	0.0358925	0.69391
PB105931.00.0	PC000011.04.0	PY03665	0.034985	0.01775	0.50736
PB000060.01.0	PC000321.05.0	PY00445	0.17594	0.0599375	0.34067
PB000659.00.0	PC001036.02.0	PY00731	0.0641575	0.0082775	0.129018
PB300833.00.0	PC000616.02.0	PY02253	0.278243	0.034635	0.124478
PB000129.00.0	PC301370.00.0	PY00178	0.0617225	0.0204125	0.330714
PB301346.00.0	PC000433.01.0	PY01654	0.0922075	0.00884	0.0958707
PB106994.00.0	PC108489.00.0	PY06010	0.093855	0.0735225	0.783363
PB000910.03.0	PC000816.02.0	PY03139	0.13395	0.0320275	0.2391
PB102305.00.0	PC000862.01.0	PY01324	0.188512	0.0371525	0.197082
PB300288.00.0	PC300344.00.0	PY02222	0.0842125	0.0191275	0.227134
PB000366.02.0	PC000242.02.0	PY00345	0.140445	0.01379	0.0981879
PB301502.00.0	PC000245.03.0	PY01721	0.585718	0.07235	0.123524
PB000010.01.0	PC000423.00.0	PY00530	0.15712	0.037385	0.237939
PB301467.00.0	PC301670.00.0	PY07642	0.0763725	0.0039725	0.0520148
PB001006.01.0	PC000492.00.0	PY03795	0.192938	0.037125	0.19242
PB001059.00.0	PC000445.01.0	PY03786	0.09738	0.00181	0.018587
PB000460.00.0	PC001270.02.0	PY04471	0.433545	0.036715	0.0846856
PB000428.00.0	PC000141.04.0	PY02860	0.353498	0.0221625	0.0626949
PB405406.00.0	PC404631.00.0	PY04051	0.0905525	0.026305	0.290494
PB300813.00.0	PC000124.01.0	PY03527	0.137577	0.012225	0.088859
PB001052.01.0	PC000030.03.0	PY00571	0.151743	0.013505	0.0889995
PB000887.02.0	PC000356.01.0	PY01507	0.155335	0.03332	0.214504
PB000022.03.0	PC000695.00.0	PY06455	0.265355	0.0059	0.0222344
PB000127.00.0	PC000480.04.0	PY04232	0.39715	0.0295725	0.0744618
PB001119.03.0	PC301400.00.0	PY01847	0.144705	0.0030125	0.0208182
PB301477.00.0	PC000832.00.0	PY04710	0.0848025	0.032635	0.384835
PB000929.01.0	PC000269.01.0	PY00969	0.0433875	0.004175	0.0962259
PB000875.00.0	PC000136.04.0	PY05592	0.135522	0.018255	0.134701
PB104538.00.0	PC401665.00.0	PY06884	0.152438	0.055465	0.363854
PB300497.00.0	PC000299.03.0	PY07445	0.150987	0.01043	0.0690786
PB000773.03.0	PC000845.03.0	PY05034	0.280828	0.025285	0.0900375
PB000544.00.0	PC000797.04.0	PY05238	0.170857	0.0153925	0.0900897
PB000095.02.0	PC000055.00.0	PY03278	0.0799075	0.00057	0.00713325
PB300775.00.0	PC000376.00.0	PY02270	0.0632925	0.0121525	0.192005
PB301002.00.0	PC000442.02.0	PY04959	0.564145	0.0536325	0.0950686
PB000723.02.0	PC000283.00.0	PY02255	0.105673	0.0242025	0.229033
PB000082.01.0	PC000676.00.0	PY05564	0.0626225	0.00805	0.128548
PB000360.02.0	PC000527.04.0	PY00838	0.300455	0.0421175	0.140179
PB000333.00.0	PC000834.00.0	PY03213	0.16003	0.0237425	0.148363
PB301103.00.0	PC300066.00.0	PY02226	0.17854	0.0395925	0.221757
PB000463.00.0	PC001271.02.0	PY04472	0.598152	0.0700675	0.11714
PB001513.02.0	PC000331.03.0	PY06950	0.15902	0.0115525	0.0726481
PB000918.00.0	PC000602.01.0	PY01882	0.247452	0.048105	0.194401
PB000480.01.0	PC000585.04.0	PY06420	0.056945	0.0057275	0.10058
PB000396.00.0	PC001103.02.0	PY00790	0.097595	0.002945	0.0301757
PB000190.00.0	PC001232.02.0	PY03930	0.246455	0.0275625	0.111836
PB000849.01.0	PC000346.04.0	PY04256	0.0584275	0.005035	0.0861752
PB001244.02.0	PC000157.00.0	PY07428	0.282555	0.034435	0.12187
PB000360.03.0	PC001088.02.0	PY07370	0.11662	0.0057525	0.0493269
PB000018.00.0	PC000008.05.0	PY05337	0.15107	0.0118875	0.0786887
PB001026.03.0	PC000328.05.0	PY01987	0.123453	0.025345	0.205302
PB001433.02.0	PC000320.01.0	PY04352	0.226593	0.059715	0.263535
PB000203.02.0	PC000510.01.0	PY06064	0.090565	0.0092775	0.10244
PB107087.00.0	PC100320.00.0	PY02014	0.0770525	0.0536025	0.695662
PB000259.03.0	PC000813.01.0	PY04047	0.609455	0.0200475	0.0328941
PB300410.00.0	PC000842.00.0	PY03550	0.248695	0.0451325	0.181477
PB000390.00.0	PC000056.05.0	PY05892	0.153188	0.02545	0.166136
PB000506.01.0	PC000739.04.0	PY06580	0.0911225	0.018785	0.206151
PB300849.00.0	PC000136.03.0	PY00952	0.0672	0.01525	0.226935
PB000471.00.0	PC000939.01.0	PY02673	0.738255	0.101237	0.137131
PB000634.03.0	PC000367.00.0	PY07481	0.93053	0.04889	0.05254
PB300064.00.0	PC000351.05.0	PY01386	0.489575	0.07455	0.152275
PB300407.00.0	PC000472.01.0	PY07248	0.212842	0.0178225	0.0837356
PB000867.00.0	PC000077.04.0	PY00359	0.114333	0.0165825	0.145038
PB000909.01.0	PC000450.01.0	PY02342	0.0603925	0.005755	0.0952933
PB001141.00.0	PC000226.03.0	PY02990	0.0777275	0.019555	0.251584
PB404337.00.0	PC302629.00.0	PY07320	0.142625	0.022025	0.154426
PB001128.01.0	PC000711.03.0	PY07303	0.322	0.072205	0.224239
PB000757.03.0	PC103490.00.0	PY06955	0.43995	0.100348	0.228088
PB300630.00.0	PC301076.00.0	PY02739	0.202102	0.0216125	0.106938
PB000056.02.0	PC000034.01.0	PY00946	0.0952325	0.0100525	0.105557
PB000486.03.0	PC000204.03.0	PY00666	0.117517	0.0217275	0.184887
PB000951.02.0	PC000010.04.0	PY03104	0.0561925	0.012895	0.229479
PB001089.02.0	PC001059.02.0	PY00916	0.177297	0.00917	0.051721
PB301527.00.0	PC000403.03.0	PY02409	0.03922	0.018735	0.47769
PB104666.00.0	PC000206.01.0	PY03103	0.13152	0.0204625	0.155585
PB000197.02.0	PC404875.00.0	PY05457	0.07437	0.0472075	0.634765
PB000835.00.0	PC001171.02.0	PY05249	0.144953	0.01457	0.100516
PB001311.02.0	PC001223.02.0	PY00795	0.084925	0.017805	0.209656
PB105684.00.0	PC103647.00.0	PY03285	0.221122	0.130178	0.588712
PB000662.03.0	PC302629.00.0	PY07320	0.27626	0.0437075	0.158211
PB000507.00.0	PC000385.00.0	PY05287	0.115165	0.03251	0.282291
PB000842.00.0	PC000091.01.0	PY03863	0.0856475	0.01073	0.125281
PB000849.03.0	PC000784.00.0	PY01213	0.089355	0.0098025	0.109703
PB001042.01.0	PC000515.03.0	PY01503	0.15094	0.043515	0.288293
PB000616.00.0	PC001082.02.0	PY04958	0.213163	0.0357925	0.167912
PB000368.00.0	PC000035.00.0	PY06466	0.252415	0.0206375	0.0817602
PB300315.00.0	PC000377.02.0	PY03563	0.096045	0.013585	0.141444
PB000268.00.0	PC000547.04.0	PY00746	0.06366	0.0123475	0.19396
PB000993.02.0	PC000179.04.0	PY00512	0.229545	0.0289875	0.126282
PB000780.03.0	PC000055.01.0	PY01371	0.07331	0.012315	0.167985
PB300653.00.0	PC000755.04.0	PY06432	0.08953	0.0022025	0.0246007
PB301102.00.0	PC000212.00.0	PY02748	0.071545	0.0233425	0.326263
PB000902.02.0	PC000242.00.0	PY07598	0.363237	0.0318225	0.087608
PB300971.00.0	PC001121.02.0	PY00094	0.0459825	0.0129625	0.281901
PB300200.00.0	PC000055.00.0	PY03278	0.08113	0.0006875	0.00847405
PB301145.00.0	PC000282.05.0	PY01620	0.209872	0.0013625	0.00649204
PB000088.03.0	PC000815.00.0	PY05916	0.206882	0.0081675	0.0394789
PB000381.03.0	PC302490.00.0	PY07357	0.10006	1e-05	9.99e-05
PB301492.00.0	PC000294.01.0	PY04274	0.0703725	0.03311	0.470496
PB402269.00.0	PC401373.00.0	PY03433	0.104515	0.0545625	0.522054
PB000094.03.0	PC000647.00.0	PY01800	0.107173	0.0174975	0.163265
PB000704.00.0	PC000891.01.0	PY02097	0.495752	0.05656	0.114089
PB000935.00.0	PC000071.05.0	PY00708	0.0616425	0.002875	0.0466399
PB000271.02.0	PC000122.02.0	PY00019	0.235038	0.007095	0.0301867
PB000158.02.0	PC000204.00.0	PY05272	0.0849075	0.0174275	0.205253
PB000923.02.0	PC001390.02.0	PY04825	0.493255	0.036345	0.073684
PB000780.02.0	PC000129.05.0	PY03558	0.373385	0.0002375	0.000636073
PB104415.00.0	PC103060.00.0	PY06102	0.17662	0.037845	0.214274
PB000394.03.0	PC301587.00.0	PY02136	0.080105	0.0231875	0.289464
PB001008.03.0	PC000164.03.0	PY06528	0.494605	0.06997	0.141466
PB000456.00.0	PC000469.02.0	PY00688	0.244135	0.01327	0.0543552
PB000956.03.0	PC000261.03.0	PY00593	0.126413	0.025185	0.199229
PB000367.02.0	PC000243.02.0	PY00344	0.138635	0.0027975	0.0201789
PB000774.03.0	PC000645.02.0	PY00526	0.458245	0.0380975	0.0831378
PB001086.03.0	PC000128.02.0	PY02009	0.279037	0.0896475	0.321274
PB405756.00.0	PC000877.01.0	PY01476	0.100148	0.0236725	0.236376
PB000998.02.0	PC300050.00.0	PY04062	0.467015	0.005325	0.0114022
PB000547.02.0	PC000413.01.0	PY03943	0.201657	0.0234425	0.116249
PB301297.00.0	PC000547.02.0	PY03499	0.259742	0.0511125	0.196781
PB001012.01.0	PC302098.00.0	PY04402	0.127695	0.0028475	0.0222992
PB300943.00.0	PC000390.02.0	PY02228	0.204275	0.0389475	0.190662
PB000020.00.0	PC000414.04.0	PY03220	0.546743	0.02986	0.0546144
PB000480.02.0	PC000410.02.0	PY05545	0.252402	0.0618425	0.245015
PB300631.00.0	PC000699.02.0	PY01302	0.141505	0.0205725	0.145384
PB000912.02.0	PC302647.00.0	PY04402	0.0808	0.0077625	0.0960705
PB000091.02.0	PC300061.00.0	PY01195	0.09715	0.005175	0.0532681
PB001148.02.0	PC000337.04.0	PY04248	0.32165	0.0269525	0.0837945
PB105310.00.0	PC405999.00.0	PY03274	0.103895	0.0353825	0.34056
PB301124.00.0	PC001028.02.0	PY03833	0.26799	0.01437	0.0536214
PB001280.02.0	PC000817.03.0	PY02230	0.0792875	0.015475	0.195176
PB000884.03.0	PC000587.02.0	PY06707	0.125885	0.035485	0.281884
PB000653.02.0	PC000337.01.0	PY00381	0.0835275	0.01638	0.196103
PB300637.00.0	PC000846.03.0	PY02901	0.271745	0.0146525	0.05392
PB000207.01.0	PC000843.03.0	PY03215	0.076775	0.0127575	0.166167
PB000872.01.0	PC000530.02.0	PY00095	0.079985	0.02413	0.301682
PB000973.02.0	PC000104.00.0	PY04181	0.179012	0.0374525	0.209217
PB300496.00.0	PC001059.02.0	PY00916	0.187133	0.0091775	0.0490428
PB000469.02.0	PC301243.00.0	PY00046	0.300853	0.0065225	0.0216801
PB000319.01.0	PC000238.01.0	PY02843	0.1876	0.025035	0.133449
PB300733.00.0	PC000531.00.0	PY00450	0.206565	0.084335	0.408273
PB000117.01.0	PC000176.05.0	PY05678	0.197423	0.017605	0.0891742
PB001653.02.0	PC000798.00.0	PY01780	0.105725	0.0039125	0.0370064
PB000152.01.0	PC000394.01.0	PY05325	0.130488	0.011285	0.0864834
PB000678.03.0	PC000059.03.0	PY01974	0.340452	0.05264	0.154618
PB001572.02.0	PC301239.00.0	PY00122	0.0471325	0.002865	0.0607861
PB001085.00.0	PC000799.04.0	PY01621	0.0692675	0.012825	0.185152
PB000407.01.0	PC000873.03.0	PY02079	0.146638	0.006465	0.0440883
PB000815.00.0	PC000054.03.0	PY04290	0.0776125	0.008425	0.108552
PB301407.00.0	PC000840.00.0	PY03317	0.118575	0.007005	0.0590765
PB000081.03.0	PC000368.05.0	PY01571	0.124323	0.01729	0.139074
PB001647.02.0	PC000641.04.0	PY04105	0.387005	0.0436925	0.112899
PB000600.00.0	PC000316.04.0	PY03298	0.23298	0.01366	0.0586316
PB000292.02.0	PC001385.02.0	PY00442	0.148257	0.05296	0.357216
PB107824.00.0	PC101482.00.0	PY03119	0.034755	0.0213225	0.613509
PB001027.03.0	PC000329.05.0	PY01989	0.346703	0.0648675	0.187098
PB301381.00.0	PC000423.04.0	PY05711	0.101295	0.0137525	0.135767
PB000123.02.0	PC000174.02.0	PY06202	0.389537	0.0310375	0.0796778
PB300640.00.0	PC000543.03.0	PY00451	0.07238	0.0175075	0.241883
PB300741.00.0	PC000331.02.0	PY04135	0.0976425	0.02281	0.233607
PB000118.00.0	PC300085.00.0	PY00539	0.199728	0.044115	0.220876
PB000305.02.0	PC000789.03.0	PY05914	0.195963	0.016825	0.0858583
PB000394.00.0	PC000674.04.0	PY03136	0.203265	0.0195825	0.0963398
PB001645.02.0	PC000385.05.0	PY06573	0.114763	0.01541	0.134277
PB301552.00.0	PC000217.01.0	PY01039	0.41844	0.02384	0.0569735
PB301255.00.0	PC000269.02.0	PY00589	0.118207	0.0236125	0.199755
PB000007.03.0	PC000685.01.0	PY02470	0.382987	0.0993825	0.259493
PB000798.03.0	PC000357.00.0	PY00864	0.116627	0.013545	0.116139
PB001159.00.0	PC000180.03.0	PY02396	0.18937	0.0242175	0.127885
PB000548.02.0	PC000162.04.0	PY03290	0.32946	0.031015	0.0941389
PB000390.02.0	PC000630.04.0	PY02752	0.168855	0.01786	0.105771
PB000257.01.0	PC000485.04.0	PY02935	0.382673	0.0256625	0.0670613
PB000856.03.0	PC000818.02.0	PY05365	0.140195	0.0270925	0.193249
PB000638.03.0	PC000539.00.0	PY05417	0.171217	0.0066175	0.0386497
PB000657.03.0	PC000142.02.0	PY05182	0.35737	0.01891	0.0529143
PB000135.01.0	PC000838.02.0	PY04303	0.0850275	0.0106975	0.125812
PB000407.00.0	PC000320.04.0	PY06009	0.116078	0.008555	0.0737008
PB000061.03.0	PC001127.02.0	PY00265	0.074975	0.0158825	0.211837
PB000659.02.0	PC001395.02.0	PY01742	0.100962	0.019515	0.19329
PB000624.03.0	PC000472.04.0	PY04598	0.0925275	0.012515	0.135257
PB106931.00.0	PC100410.00.0	PY00534	0.16978	0.0756325	0.445474
PB300902.00.0	PC000846.00.0	PY03883	0.0888	0.0303825	0.342145
PB000769.02.0	PC000323.01.0	PY03300	0.51756	0.0586275	0.113277
PB000118.03.0	PC000215.04.0	PY03111	0.181205	0.01169	0.0645126
PB300583.00.0	PC000429.02.0	PY01862	0.122955	0.0206625	0.168049
PB001244.00.0	PC000159.03.0	PY00480	0.274753	0.021925	0.0797991
PB108097.00.0	PC108541.00.0	PY03868	0.08981	0.04377	0.487362
PB000156.00.0	PC301308.00.0	PY04665	0.154445	0.02788	0.180517
PB300154.00.0	PC000652.01.0	PY03420	0.720788	0.04414	0.0612386
PB404179.00.0	PC000057.01.0	PY05141	0.44986	0.0193725	0.0430634
PB300197.00.0	PC001078.02.0	PY03491	0.109872	0.014885	0.135475
PB001431.02.0	PC000036.04.0	PY01791	0.10125	0.0122725	0.12121
PB000240.00.0	PC103612.00.0	PY04862	0.83545	0.108155	0.129457
PB001264.02.0	PC000531.00.0	PY04498	0.06729	0.0234075	0.34786
PB301199.00.0	PC000285.01.0	PY06713	0.17627	0.0411175	0.233264
PB301249.00.0	PC001099.02.0	PY03669	0.154108	0.0162475	0.10543
PB000761.02.0	PC000119.05.0	PY03133	0.0731675	0.0210625	0.287867
PB000385.02.0	PC000743.00.0	PY01113	0.16189	0.0493025	0.304543
PB001171.00.0	PC001064.02.0	PY01440	0.255628	0.034375	0.134473
PB101408.00.0	PC300129.00.0	PY06789	0.107355	0.0245025	0.228238
PB001140.01.0	PC000469.01.0	PY00594	0.19619	0.06456	0.329069
PB001114.02.0	PC301049.00.0	PY07078	0.0853275	0.0181525	0.212739
PB000227.03.0	PC302312.00.0	PY03493	0.222065	0.069145	0.311373
PB001142.00.0	PC000227.03.0	PY02989	0.285757	0.0287225	0.100514
PB000704.01.0	PC000011.00.0	PY05060	0.19133	0.030065	0.157137
PB300318.00.0	PC300027.00.0	PY00667	0.12743	0.0339825	0.266676
PB106808.00.0	PC000590.00.0	PY03143	0.20355	0.0244475	0.120106
PB000769.00.0	PC000090.04.0	PY00626	0.168513	0.0029925	0.0177583
PB001415.02.0	PC000440.01.0	PY03684	0.30697	0.03238	0.105483
PB301135.00.0	PC000194.03.0	PY00683	0.0876125	0.00382	0.0436011
PB000983.03.0	PC000585.02.0	PY03723	0.602858	0.0458325	0.0760254
PB000438.03.0	PC001101.02.0	PY04823	0.128087	0.01889	0.147477
PB300174.00.0	PC000357.03.0	PY01468	0.09694	0.004855	0.0500825
PB001015.01.0	PC000168.00.0	PY06322	0.342073	0.0209775	0.0613247
PB000208.01.0	PC000060.01.0	PY03216	0.10774	0.0381775	0.354348
PB001548.02.0	PC000473.00.0	PY07444	0.24494	0.03673	0.149955
PB001090.02.0	PC001060.02.0	PY00915	0.121213	0.0104325	0.0860679
PB000130.00.0	PC301429.00.0	PY05578	0.213975	0.01039	0.0485571
PB000299.01.0	PC000376.02.0	PY03562	0.203715	0.01761	0.0864443
PB001285.02.0	PC000746.02.0	PY00288	0.05617	0.0215675	0.383968
PB000109.00.0	PC000694.01.0	PY00890	0.290617	0.0247875	0.0852925
PB000019.02.0	PC000612.03.0	PY01794	0.0981525	0.01659	0.169023
PB000912.03.0	PC000080.02.0	PY05814	0.146003	0.02931	0.20075
PB000124.01.0	PC000931.01.0	PY01806	0.05292	0.0070875	0.133929
PB000432.03.0	PC000158.04.0	PY06824	0.09482	0.0150925	0.15917
PB000024.02.0	PC000206.02.0	PY00960	0.178077	0.0169	0.0949025
PB001152.00.0	PC000033.00.0	PY05346	0.0736	0.02492	0.338587
PB001175.00.0	PC000851.01.0	PY02868	0.1864	0.05266	0.282511
PB000879.02.0	PC000285.03.0	PY00033	0.12153	0.012605	0.103719
PB000549.02.0	PC000648.02.0	PY01626	0.095515	0.0176775	0.185076
PB000769.03.0	PC000236.05.0	PY00706	0.0811625	0.01821	0.224365
PB000624.01.0	PC000110.00.0	PY00114	0.22438	0.01219	0.0543275
PB301544.00.0	PC000229.03.0	PY03006	0.10378	0.0184525	0.177804
PB000978.00.0	PC000775.04.0	PY00396	0.07749	0.0030725	0.0396503
PB000840.03.0	PC000352.01.0	PY04945	0.111818	0.0134775	0.120531
PB001109.03.0	PC000634.03.0	PY07418	0.381937	0.132412	0.346686
PB000817.01.0	PC001107.02.0	PY00879	0.112852	0.02663	0.235972
PB000903.03.0	PC000205.01.0	PY04835	0.238797	0.082515	0.345544
PB106938.00.0	PC000686.04.0	PY00691	0.265628	0.0433125	0.163057
PB000409.03.0	PC000145.04.0	PY04393	0.190807	0.04796	0.251353
PB000175.00.0	PC000234.04.0	PY00335	0.085265	0.0221125	0.259339
PB300014.00.0	PC300046.00.0	PY06052	0.070175	0.0282975	0.403242
PB001131.02.0	PC000801.02.0	PY00738	0.39549	0.0142375	0.0359996
PB001271.02.0	PC000394.04.0	PY05068	0.092315	0.003105	0.0336348
PB300187.00.0	PC000114.02.0	PY02533	0.09269	0.0899125	0.970035
PB001156.02.0	PC000114.01.0	PY03840	0.54783	0.02664	0.0486282
PB001021.01.0	PC000539.00.0	PY05417	0.17154	0.005565	0.0324414
PB000399.00.0	PC000240.04.0	PY01998	0.16266	0.0234425	0.14412
PB000724.00.0	PC000829.00.0	PY05168	0.12355	0.0030175	0.0244233
PB301564.00.0	PC000407.01.0	PY05086	0.0956925	0.0038825	0.0405727
PB001200.02.0	PC000458.03.0	PY02016	0.0800175	7.5e-06	9.37e-05
PB300241.00.0	PC000219.04.0	PY05269	0.0918675	0.0211575	0.230305
PB000409.01.0	PC000244.05.0	PY05348	0.0846925	0.0138325	0.163326
PB000106.02.0	PC300008.00.0	PY00044	0.103938	0.000745	0.00716777
PB001031.02.0	PC000482.02.0	PY04106	0.162648	0.018715	0.115065
PB001015.03.0	PC000846.01.0	PY03049	0.17659	0.013625	0.0771561
PB301083.00.0	PC301118.00.0	PY02030	0.389603	0.00863	0.0221508
PB000562.03.0	PC000309.03.0	PY03118	0.098305	0.0105925	0.107751
PB000589.01.0	PC000697.02.0	PY05941	0.20933	0.0333	0.159079
PB000725.02.0	PC000720.02.0	PY02256	0.0855375	0.0008375	0.00979103
PB001612.02.0	PC000582.04.0	PY01611	0.30713	0.03925	0.127796
PB101469.00.0	PC000087.05.0	PY05541	0.112367	0.050915	0.453111
PB001287.00.0	PC404248.00.0	PY03936	0.178425	0.0587325	0.329172
PB301016.00.0	PC000279.00.0	PY01986	0.187913	0.0199675	0.10626
PB000395.00.0	PC000268.00.0	PY01997	0.312337	0.0444925	0.14245
PB000458.01.0	PC302159.00.0	PY02134	0.110725	0.0231175	0.208783
PB001554.02.0	PC000090.05.0	PY02796	0.13419	0.0307275	0.228985
PB000874.00.0	PC000403.01.0	PY05593	0.19565	0.014415	0.0736775
PB000312.00.0	PC001095.02.0	PY07255	0.199912	0.0374125	0.187144
PB000179.03.0	PC001194.02.0	PY00742	0.07405	0.0154975	0.209284
PB000874.02.0	PC000401.02.0	PY00806	0.157053	0.00322	0.0205027
PB300240.00.0	PC000396.01.0	PY00973	0.094875	0.0154825	0.163188
PB000894.03.0	PC301603.00.0	PY04986	0.33587	0.105887	0.315263
PB300622.00.0	PC000655.01.0	PY01198	0.448785	0.0130475	0.0290729
PB402792.00.0	PC102239.00.0	PY01506	0.40339	0.050145	0.124309
PB001101.00.0	PC000982.01.0	PY03081	0.0874325	0.0105725	0.120922
PB000070.02.0	PC000233.03.0	PY03953	0.35813	0.029585	0.0826097
PB000567.02.0	PC000492.03.0	PY03395	0.05998	0.0125	0.208403
PB001204.00.0	PC000232.02.0	PY01269	0.239372	0.02746	0.114717
PB001373.02.0	PC000735.02.0	PY01091	0.037205	0.00747	0.200779
PB300759.00.0	PC000414.04.0	PY03220	0.544845	0.03159	0.0579798
PB100309.00.0	PC107111.00.0	PY06521	0.192105	0.015045	0.0783165
PB000955.02.0	PC000232.03.0	PY02081	0.11213	0.0109475	0.0976322
PB001019.00.0	PC000402.03.0	PY04802	0.212055	0.0386875	0.182441
PB000633.00.0	PC000965.01.0	PY00860	0.0678575	0.00996	0.146778
PB404525.00.0	PC000088.04.0	PY02583	0.11352	0.0338775	0.298428
PB300028.00.0	PC000313.04.0	PY01251	0.524493	0.01849	0.0352531
PB300693.00.0	PC000039.01.0	PY03478	0.107785	0.0154275	0.143132
PB406083.00.0	PC000670.02.0	PY03736	0.426183	0.03095	0.0726215
PB001143.01.0	PC000151.00.0	PY02006	0.106828	0.025735	0.240902
PB404206.00.0	PC100053.00.0	PY01634	0.0643675	0.020325	0.315765
PB000016.03.0	PC000517.02.0	PY03704	0.228635	0.0123025	0.0538085
PB000670.00.0	PC001340.02.0	PY00896	0.179122	0.0318725	0.177937
PB000746.01.0	PC301381.00.0	PY05877	0.216855	0.001165	0.00537225
PB301129.00.0	PC000481.02.0	PY04105	0.301333	0.02429	0.0806086
PB301434.00.0	PC000172.03.0	PY03776	0.160105	0.00399	0.0249211
PB107215.00.0	PC000125.00.0	PY05860	0.137242	0.0671675	0.489407
PB001182.02.0	PC000141.00.0	PY02860	0.3334	0.03695	0.110828
PB000739.01.0	PC000961.02.0	PY02238	0.0769675	0.0062825	0.0816254
PB001055.00.0	PC300781.00.0	PY01739	0.283587	0.021055	0.0742452
PB000287.03.0	PC300869.00.0	PY00561	0.061945	0.0284275	0.458915
PB000242.02.0	PC000139.02.0	PY00516	0.116215	0.0068575	0.059007
PB300548.00.0	PC000043.01.0	PY03370	0.258543	0.010295	0.0398194
PB301256.00.0	PC300080.00.0	PY03894	0.0799475	0.021685	0.271241
PB001228.02.0	PC000280.01.0	PY01364	0.111628	0.0385175	0.345054
PB000227.01.0	PC000593.02.0	PY00986	0.099715	0.00556	0.0557589
PB001263.00.0	PC000314.03.0	PY03764	0.05835	0.0408675	0.700386
PB300767.00.0	PC000232.02.0	PY01269	0.271408	0.027005	0.0994998
PB107809.00.0	PC100788.00.0	PY05850	0.24278	0.03601	0.148324
PB001184.00.0	PC001284.02.0	PY05754	0.100413	1e-05	9.96e-05
PB001102.02.0	PC000720.04.0	PY06540	0.0642225	0.01637	0.254895
PB001121.01.0	PC000349.02.0	PY05555	0.29176	0.01675	0.0574102
PB000896.02.0	PC300791.00.0	PY00963	0.169302	0.0068775	0.0406226
PB000979.01.0	PC000118.01.0	PY06430	0.224458	0.01934	0.0861633
PB000272.00.0	PC000296.00.0	PY02816	0.08335	0.0273775	0.328464
PB000632.03.0	PC000617.02.0	PY02252	0.159667	0.0164825	0.10323
PB000435.02.0	PC000755.04.0	PY06432	0.085095	0.002335	0.0274399
PB000047.00.0	PC301101.00.0	PY02640	0.1407	0.03603	0.256077
PB000890.02.0	PC000671.02.0	PY03733	0.218888	0.0333925	0.152556
PB000698.00.0	PC000294.04.0	PY01467	0.06871	0.0107875	0.157
PB301012.00.0	PC000363.03.0	PY01039	0.521525	0.015155	0.029059
PB000524.02.0	PC000031.05.0	PY00739	0.204325	0.029145	0.14264
PB300420.00.0	PC000661.04.0	PY02002	0.0990375	0.02752	0.277875
PB000743.00.0	PC000196.01.0	PY02050	0.3601	0.028535	0.0792419
PB100181.00.0	PC000171.04.0	PY05686	0.170033	0.0210975	0.124079
PB000266.01.0	PC000894.02.0	PY00522	0.0751625	0.0405	0.538833
PB000174.01.0	PC000599.01.0	PY01244	0.260395	0.0146375	0.0562127
PB000958.01.0	PC001348.02.0	PY04681	0.0707625	0.018755	0.265042
PB000975.02.0	PC000366.01.0	PY04493	0.391968	0.0261675	0.0667594
PB000222.02.0	PC000062.05.0	PY02497	0.286442	0.004655	0.0162511
PB001351.02.0	PC000670.02.0	PY03736	0.311765	0.0045675	0.0146505
PB000995.03.0	PC001063.02.0	PY06446	0.20179	0.009285	0.0460132
PB300951.00.0	PC000901.02.0	PY05572	0.338745	0.0389775	0.115064
PB300600.00.0	PC000439.01.0	PY05976	0.073295	0.0150175	0.204891
PB000452.03.0	PC000420.04.0	PY01043	0.080255	0.0046075	0.0574108
PB301152.00.0	PC000499.01.0	PY03187	0.166175	0.0031	0.018655
PB105390.00.0	PC000657.03.0	PY02103	0.257175	0.0396725	0.154263
PB000120.02.0	PC000282.01.0	PY05417	0.19503	0.0124825	0.064003
PB000491.02.0	PC000769.01.0	PY06921	0.0869575	0.00558	0.0641693
PB000684.00.0	PC300013.00.0	PY01430	0.0893975	0.0093525	0.104617
PB000912.00.0	PC000342.01.0	PY04971	0.111065	0.022625	0.20371
PB300083.00.0	PC000651.00.0	PY05885	0.105415	0.01864	0.176825
PB000692.03.0	PC000556.02.0	PY04074	0.086245	0.00483	0.0560032
PB000600.01.0	PC000413.00.0	PY03639	0.088	0.0025325	0.0287784
PB000876.01.0	PC301969.00.0	PY05994	0.0943975	0.0564875	0.5984
PB000768.03.0	PC000761.03.0	PY00704	0.09459	0.006545	0.0691934
PB001517.02.0	PC000366.04.0	PY01499	0.467122	0.059025	0.126359
PB001114.01.0	PC001268.02.0	PY00183	0.331817	0.0471125	0.141983
PB000075.00.0	PC000278.02.0	PY02839	0.231475	0.0426375	0.184199
PB000285.01.0	PC000600.02.0	PY05193	0.11072	0.0149125	0.134687
PB103652.00.0	PC107233.00.0	PY01804	0.242275	0.147102	0.607172
PB000673.01.0	PC301342.00.0	PY01785	0.12281	0.0031075	0.0253033
PB000002.02.0	PC301507.00.0	PY07358	0.104072	0.00544	0.0522713
PB300017.00.0	PC000729.02.0	PY00007	0.261595	0.0122325	0.0467612
PB102996.00.0	PC000675.03.0	PY06530	0.138535	0.0133475	0.0963475
PB000106.01.0	PC000438.02.0	PY00646	0.221335	0.049085	0.221768
PB000223.01.0	PC000073.02.0	PY02111	0.432545	0.0450175	0.104076
PB000417.03.0	PC000605.03.0	PY05335	0.172513	0.024935	0.14454
PB000729.00.0	PC000207.03.0	PY02032	0.129952	0.0163325	0.125681
PB000804.01.0	PC000254.04.0	PY03671	0.316482	0.004755	0.0150245
PB108659.00.0	PC000972.02.0	PY03630	0.356642	0.04924	0.138065
PB000521.02.0	PC000611.02.0	PY04645	0.080075	0.002795	0.0349048
PB301490.00.0	PC001090.02.0	PY01267	0.339875	0.021725	0.0639206
PB001051.01.0	PC000029.03.0	PY00570	0.148355	0.01347	0.0907957
PB102906.00.0	PC000433.00.0	PY03121	0.103273	0.0343575	0.332688
PB000251.03.0	PC000131.01.0	PY00196	0.0497375	0.01713	0.344408
PB000588.01.0	PC000431.02.0	PY05938	0.636153	0.0898875	0.141299
PB000497.02.0	PC000441.04.0	PY01698	0.03824	0.0151075	0.395071
PB001226.00.0	PC000349.04.0	PY07139	0.0675625	0.0169025	0.250176
PB300512.00.0	PC000794.03.0	PY02320	0.175707	0.0442425	0.251796
PB301418.00.0	PC000377.05.0	PY05921	0.08516	0.0144075	0.169182
PB401599.00.0	PC402872.00.0	PY05661	0.105008	0.0446025	0.424755
PB300351.00.0	PC000110.00.0	PY00114	0.236228	0.0106525	0.0450942
PB300785.00.0	PC000772.00.0	PY02798	0.103055	0.01763	0.171074
PB000370.02.0	PC000403.04.0	PY02084	0.108463	0.006635	0.0611732
PB000271.00.0	PC000175.05.0	PY04994	0.35367	0.02268	0.0641276
PB000216.03.0	PC000529.04.0	PY01523	0.142925	0.02942	0.205842
PB300559.00.0	PC000524.00.0	PY05032	0.159172	0.012255	0.0769919
PB301205.00.0	PC001107.02.0	PY00879	0.14389	0.03565	0.247759
PB001636.02.0	PC300432.00.0	PY05498	0.0855125	0.0303925	0.355416
PB000955.00.0	PC001402.02.0	PY06970	0.231675	0.0036175	0.0156145
PB000879.00.0	PC000407.02.0	PY06664	0.203063	0.034195	0.168396
PB000303.03.0	PC302041.00.0	PY04103	0.03474	0.0017525	0.0504462
PB000431.03.0	PC000992.02.0	PY06200	0.34726	0.0106675	0.0307191
PB000190.02.0	PC000050.03.0	PY04922	0.0886275	0.0125775	0.141914
PB000220.03.0	PC000770.03.0	PY06463	0.21545	0.0121025	0.0561731
PB001009.03.0	PC000415.03.0	PY00696	0.105713	0.02128	0.201301
PB000073.03.0	PC301903.00.0	PY03153	0.0906925	1e-05	0.000110263
PB000618.02.0	PC000665.03.0	PY02198	0.38082	0.007755	0.020364
PB000162.03.0	PC000447.02.0	PY02027	0.210138	0.0104825	0.049884
PB001131.00.0	PC000657.01.0	PY02802	0.076145	0.00327	0.0429444
PB000018.02.0	PC000569.04.0	PY05634	0.098325	0.002475	0.0251716
PB300824.00.0	PC301808.00.0	PY05157	0.104735	0.0279775	0.267127
PB000384.02.0	PC000742.00.0	PY01112	0.26889	0.0212875	0.0791681
PB000888.03.0	PC000014.03.0	PY03701	0.288515	0.0161425	0.0559503
PB000557.03.0	PC000820.01.0	PY01733	0.41545	0.028465	0.0685161
PB000803.03.0	PC000441.01.0	PY00900	0.0856425	0.021095	0.246315
PB001027.00.0	PC000615.03.0	PY02995	0.0728525	0.016535	0.226965
PB000604.03.0	PC000072.03.0	PY02980	0.088585	0.0187875	0.212084
PB000088.00.0	PC000813.00.0	PY01242	0.489025	0.035505	0.0726037
PB300731.00.0	PC000804.04.0	PY05855	0.118843	0.0174875	0.147149
PB001094.02.0	PC000675.02.0	PY00434	0.06294	0.017055	0.270972
PB000404.03.0	PC000038.00.0	PY05787	0.345755	0.0183875	0.0531807
PB000297.03.0	PC000403.00.0	PY01150	0.0807375	0.02152	0.266543
PB000227.00.0	PC000822.01.0	PY01034	0.186365	0.041815	0.224372
PB301484.00.0	PC302630.00.0	PY04219	0.0908175	0.002815	0.0309962
PB001121.00.0	PC000200.02.0	PY05189	0.744382	0.0917175	0.123213
PB301337.00.0	PC000795.00.0	PY04489	0.114988	0.0095925	0.0834221
PB000392.02.0	PC302368.00.0	PY03645	0.0858075	0.0160625	0.187192
PB300416.00.0	PC000337.04.0	PY04248	0.39616	0.0237875	0.0600452
PB000585.03.0	PC000187.01.0	PY02503	0.665475	0.042665	0.0641121
PB300676.00.0	PC000632.04.0	PY02421	0.20824	0.0054025	0.0259436
PB405875.00.0	PC401809.00.0	PY04361	0.150605	0.0301275	0.200043
PB000889.01.0	PC000523.02.0	PY03281	0.072955	0.0240225	0.329278
PB000432.00.0	PC000865.02.0	PY03842	0.14254	0.0306375	0.21494
PB000975.03.0	PC000041.02.0	PY01045	0.479527	0.02639	0.0550333
PB000076.00.0	PC000216.01.0	PY04031	0.0904	0.0055775	0.061698
PB000420.01.0	PC000271.00.0	PY02435	0.0549175	0.00787	0.143306
PB000726.03.0	PC000633.03.0	PY04668	0.11533	0.0010075	0.0087358
PB301158.00.0	PC000590.00.0	PY03143	0.208072	0.019455	0.0935011
PB000496.01.0	PC000279.04.0	PY02417	0.162818	0.00537	0.0329817
PB000019.00.0	PC000307.03.0	PY04257	0.65353	0.0406975	0.0622733
PB000619.02.0	PC000380.04.0	PY02199	0.191955	0.0428075	0.223008
PB001023.02.0	PC000575.03.0	PY01192	0.329595	0.00791	0.0239992
PB000229.02.0	PC000212.01.0	PY01659	0.12093	0.018135	0.149963
PB301359.00.0	PC000135.00.0	PY04826	0.220702	0.05403	0.244809
PB000341.00.0	PC000751.00.0	PY02948	0.085435	0.0089575	0.104846
PB000420.03.0	PC000080.02.0	PY05813	0.229648	0.0416225	0.181245
PB300791.00.0	PC000453.01.0	PY06012	0.09058	0.0029725	0.0328163
PB000744.02.0	PC000773.01.0	PY00584	0.117218	0.0186875	0.159426
PB001147.01.0	PC000310.03.0	PY00334	0.182588	0.0184475	0.101034
PB000703.03.0	PC000490.02.0	PY05550	0.323603	0.011245	0.0347494
PB000109.02.0	PC301635.00.0	PY00652	0.192997	0.025975	0.134587
PB001345.02.0	PC301443.00.0	PY04951	0.0888175	1e-05	0.00011259
PB300639.00.0	PC000044.03.0	PY04546	0.07924	0.00371	0.0468198
PB000039.01.0	PC000565.02.0	PY00413	0.07283	0.0456425	0.626699
PB001181.00.0	PC001289.02.0	PY05383	0.31026	0.06811	0.219526
PB000210.01.0	PC301644.00.0	PY02749	0.0915725	0.0051625	0.0563761
PB300787.00.0	PC000863.03.0	PY04187	0.063275	0.0305775	0.483248
PB108305.00.0	PC000855.02.0	PY04676	0.68724	0.04359	0.0634276
PB001604.02.0	PC000708.03.0	PY06198	0.0663425	0.0212225	0.319893
PB301058.00.0	PC000229.05.0	PY02024	0.0840925	0.0156375	0.185956
PB000244.02.0	PC000413.04.0	PY00378	0.11656	0.018295	0.156958
PB001100.00.0	PC301778.00.0	PY05659	0.04899	0.01081	0.220657
PB102452.00.0	PC103481.00.0	PY07103	0.107207	0.078095	0.728447
PB000281.03.0	PC000093.00.0	PY04194	0.261255	0.0066825	0.0255785
PB301300.00.0	PC301003.00.0	PY05500	0.47629	0.0282825	0.0593808
PB300663.00.0	PC300092.00.0	PY02627	0.12992	0.016435	0.126501
PB301100.00.0	PC001216.02.0	PY02178	0.179652	0.0472825	0.263189
PB000306.00.0	PC301495.00.0	PY05697	0.070575	0.0066925	0.0948282
PB001231.02.0	PC101169.00.0	PY05467	0.09524	0.02735	0.287169
PB300834.00.0	PC000617.02.0	PY02252	0.1656	0.0189475	0.114417
PB000443.01.0	PC000819.04.0	PY03272	0.0887625	0.0092975	0.104746
PB000846.02.0	PC301610.00.0	PY02806	0.0813175	0.03946	0.485258
PB000716.01.0	PC000341.00.0	PY01260	0.340622	0.0133525	0.0392003
PB000239.03.0	PC000388.03.0	PY00735	0.0775825	0.008185	0.105501
PB000566.00.0	PC000443.03.0	PY05253	0.07337	0.013285	0.181069
PB000260.01.0	PC000334.05.0	PY02488	0.216205	0.0140925	0.0651812
PB401944.00.0	PC000876.01.0	PY01049	0.384068	0.074185	0.193156
PB000676.00.0	PC000637.04.0	PY00109	0.13838	0.051185	0.369887
PB001069.03.0	PC000129.00.0	PY01351	0.569675	0.0110625	0.019419
PB103855.00.0	PC101887.00.0	PY02444	0.0507275	0.038515	0.759253
PB001130.02.0	PC000456.01.0	PY01249	0.148712	0.027945	0.187913
PB000191.03.0	PC000381.04.0	PY07532	0.09302	0.0063425	0.0681843
PB300915.00.0	PC402376.00.0	PY04747	0.58885	0.1227	0.208372
PB301382.00.0	PC000886.02.0	PY05886	0.425455	0.012015	0.0282404
PB000564.03.0	PC000165.02.0	PY03115	0.0600625	0.00378	0.0629344
PB000174.00.0	PC000499.04.0	PY00337	0.076425	0.0385175	0.503991
PB001614.02.0	PC000268.02.0	PY01614	0.140085	0.0158175	0.112914
PB000841.02.0	PC001301.02.0	PY01438	0.272442	0.0373975	0.137267
PB106442.00.0	PC109053.00.0	PY05429	0.072465	0.02727	0.37632
PB301009.00.0	PC000442.04.0	PY01194	0.0772	0.01839	0.238212
PB000651.01.0	PC000789.01.0	PY02064	0.226165	0.024545	0.108527
PB000160.01.0	PC000116.02.0	PY00671	0.060805	0.027645	0.45465
PB300830.00.0	PC000466.04.0	PY03392	0.17861	0.080225	0.449163
PB000382.01.0	PC301253.00.0	PY02376	0.3904	0.00289	0.00740266
PB000435.03.0	PC000106.00.0	PY01899	0.183735	0.0318675	0.173443
PB000401.03.0	PC000477.04.0	PY00257	0.076325	0.0272425	0.356928
PB301480.00.0	PC300449.00.0	PY00078	0.0912575	0.00588	0.0644331
PB000705.02.0	PC302317.00.0	PY03894	0.0927775	0.0128725	0.138746
PB300398.00.0	PC000227.05.0	PY03832	0.578315	0.01548	0.0267674
PB300974.00.0	PC301004.00.0	PY04958	0.31497	0.0531175	0.168643
PB301488.00.0	PC000434.04.0	PY06813	0.699535	0.105615	0.150979
PB000881.02.0	PC000486.02.0	PY00032	0.080415	0.0283075	0.352018
PB301052.00.0	PC000531.04.0	PY01705	0.312478	0.0320625	0.102607
PB000926.00.0	PC404575.00.0	PY05925	0.679867	0.0805075	0.118416
PB000178.00.0	PC000473.03.0	PY04561	0.224623	0.0390925	0.174036
PB300176.00.0	PC000897.02.0	PY02211	0.411695	0.0472825	0.114848
PB000498.02.0	PC302037.00.0	PY01854	0.0814175	0.0024875	0.0305524
PB001033.01.0	PC000206.04.0	PY05246	0.143847	0.0224675	0.15619
PB000437.03.0	PC301537.00.0	PY02855	0.0582275	0.01169	0.200764
PB000609.02.0	PC000357.00.0	PY00864	0.129972	0.0172025	0.132355
PB301482.00.0	PC000371.03.0	PY05356	0.0693275	0.0026975	0.0389095
PB000293.01.0	PC000237.04.0	PY06026	0.0972025	0.02597	0.267174
PB000860.02.0	PC000907.01.0	PY03521	0.0683575	0.01022	0.149508
PB000484.03.0	PC000290.00.0	PY00665	0.0955025	0.0075325	0.0788723
PB000078.01.0	PC000354.04.0	PY04880	0.21823	0.03272	0.149934
PB001650.02.0	PC000082.02.0	PY02490	0.0915875	0.0189875	0.207315
PB001082.02.0	PC000966.02.0	PY04731	0.101805	0.01965	0.193016
PB000873.02.0	PC000111.05.0	PY00802	0.097355	0.01198	0.123055
PB300605.00.0	PC001355.02.0	PY07389	0.32959	0.0517875	0.157127
PB403001.00.0	PC101669.00.0	PY03816	0.0710125	0.02262	0.318535
PB000655.03.0	PC301155.00.0	PY00744	0.23735	0.01387	0.0584369
PB000674.01.0	PC000772.00.0	PY02798	0.110717	0.01632	0.147402
PB001102.01.0	PC001324.02.0	PY06690	0.222995	0.0326375	0.14636
PB000038.03.0	PC001091.02.0	PY01493	0.05656	0.001815	0.0320898
PB001546.02.0	PC000211.00.0	PY02745	0.183993	0.036565	0.198731
PB000067.02.0	PC000578.00.0	PY02161	0.310195	0.0340925	0.109907
PB300906.00.0	PC300141.00.0	PY02577	0.111348	0.022035	0.197894
PB001056.00.0	PC302072.00.0	PY01738	0.132018	0.01572	0.119075
PB001096.01.0	PC000226.05.0	PY05667	0.21196	0.01782	0.0840725
PB000440.00.0	PC000386.02.0	PY03601	0.26845	0.0058375	0.0217452
PB001352.02.0	PC000091.04.0	PY03738	0.404923	0.030525	0.0753848
PB001417.02.0	PC000193.00.0	PY03149	0.0791225	0.0119625	0.15119
PB000994.02.0	PC000018.02.0	PY00508	0.221905	0.0246575	0.111117
PB000994.03.0	PC301670.00.0	PY07642	0.0763725	0.0039725	0.0520148
PB000067.03.0	PC301826.00.0	PY01308	0.717925	0.0593675	0.0826932
PB000269.02.0	PC000873.01.0	PY01046	0.234852	0.0410125	0.174631
PB000044.00.0	PC000447.01.0	PY06207	0.0623225	0.0208825	0.335072
PB301378.00.0	PC000128.00.0	PY06035	0.211085	0.0216675	0.102648
PB000347.00.0	PC000409.00.0	PY05280	0.215262	0.0510425	0.237117
PB300505.00.0	PC001218.02.0	PY05882	0.263078	0.0282975	0.107563
PB000401.02.0	PC000491.04.0	PY01026	0.567985	0.0294225	0.0518015
PB000944.00.0	PC000297.04.0	PY02881	0.166655	0.0070325	0.042198
PB000606.02.0	PC000170.00.0	PY02103	0.286425	0.01529	0.0533822
PB000111.00.0	PC000515.04.0	PY00092	0.444518	0.0378225	0.0850866
PB100772.00.0	PC100318.00.0	PY00246	0.108597	0.0274325	0.252607
PB001310.02.0	PC000399.00.0	PY00793	0.07955	0.0129475	0.162759
PB001267.02.0	PC300699.00.0	PY04089	0.0980075	0.022085	0.22534
PB000670.02.0	PC000539.01.0	PY01939	0.10296	0.003245	0.0315171
PB001022.02.0	PC000574.03.0	PY05303	0.257	0.00977	0.0380156
PB000222.00.0	PC000089.03.0	PY04551	0.822505	0.05487	0.0667108
PB300790.00.0	PC000880.01.0	PY04618	0.178168	0.0127475	0.0715478
PB001452.02.0	PC301900.00.0	PY04957	0.078255	0.002115	0.027027
PB301290.00.0	PC000216.01.0	PY04031	0.113265	0.0112875	0.0996557
PB000594.03.0	PC000508.00.0	PY00458	0.142462	0.01187	0.0833202
PB001361.02.0	PC000333.01.0	PY06038	0.345695	0.0411975	0.119173
PB000654.00.0	PC000750.03.0	PY07432	0.165742	0.040835	0.246376
PB000430.02.0	PC000516.02.0	PY01202	0.175515	0.0102675	0.0584993
PB000048.03.0	PC000631.04.0	PY02753	0.2166	0.042175	0.194714
PB000903.02.0	PC000948.01.0	PY03877	0.158903	0.0008775	0.00552225
PB300966.00.0	PC000974.01.0	PY06460	0.143918	0.0156625	0.10883
PB000424.01.0	PC000134.00.0	PY02686	0.148792	0.0083125	0.0558664
PB001082.00.0	PC001219.02.0	PY05883	0.129545	0.0393975	0.304122
PB000702.03.0	PC000488.02.0	PY02352	0.121275	0.0016275	0.0134199
PB001103.01.0	PC001324.02.0	PY06690	0.235068	0.0364575	0.155094
PB000577.00.0	PC107135.00.0	PY05024	0.0856075	0.0419125	0.489589
PB300763.00.0	PC000956.01.0	PY03086	0.37836	0.0526575	0.139173
PB000774.00.0	PC001199.02.0	PY00863	0.174198	0.0388525	0.223037
PB000617.02.0	PC000448.04.0	PY06406	0.348847	0.0635775	0.18225
PB000097.02.0	PC302063.00.0	PY06532	0.15311	0.0319925	0.208951
PB001160.01.0	PC000022.01.0	PY06212	0.319398	0.047385	0.148357
PB000672.03.0	PC000739.02.0	PY00152	0.0846975	0.0059375	0.0701024
PB301212.00.0	PC000776.00.0	PY02739	0.210313	0.0131275	0.062419
PB300698.00.0	PC000883.02.0	PY02645	0.522218	0.023575	0.045144
PB000734.02.0	PC000120.04.0	PY01559	0.492705	0.0164975	0.0334835
PB301379.00.0	PC000285.05.0	PY00657	0.495475	0.002595	0.0052374
PB001114.03.0	PC001281.02.0	PY06631	0.272352	0.02901	0.106516
PB001226.02.0	PC000615.02.0	PY02619	0.07466	0.01887	0.252746
PB301099.00.0	PC302130.00.0	PY02784	0.187445	0.0056375	0.0300755
PB000169.00.0	PC000739.04.0	PY06580	0.11788	0.02154	0.182728
PB001129.00.0	PC000752.04.0	PY02866	0.51857	0.08307	0.160191
PB000600.03.0	PC000146.02.0	PY07225	0.123467	0.0155525	0.125964
PB301325.00.0	PC404575.00.0	PY05925	0.56964	0.082785	0.145329
PB000978.01.0	PC000050.04.0	PY03222	0.153452	0.0146825	0.0956811
PB001031.03.0	PC000807.04.0	PY05039	0.172737	0.0077975	0.0451407
PB300040.00.0	PC000707.03.0	PY01844	0.126218	0.030915	0.244934
PB001116.00.0	PC000917.02.0	PY01359	0.108887	0.023575	0.216508
PB000657.00.0	PC000320.05.0	PY02605	0.15273	0.02856	0.186997
PB000628.03.0	PC000724.01.0	PY02955	0.079345	0.01581	0.199256
PB301567.00.0	PC000660.03.0	PY03390	0.41226	0.04012	0.0973172
PB000935.01.0	PC000353.05.0	PY03688	0.17462	0.0132525	0.0758934
PB301386.00.0	PC000287.02.0	PY00041	0.0722	0.0071475	0.0989958
PB300275.00.0	PC000856.00.0	PY00953	0.101045	0.009535	0.0943639
PB300798.00.0	PC000191.00.0	PY02233	0.0526725	0.029735	0.564526
PB000974.03.0	PC001106.02.0	PY04389	0.318972	0.0406625	0.12748
PB001356.02.0	PC000846.03.0	PY02901	0.306412	0.017185	0.0560845
PB000663.02.0	PC000541.04.0	PY01886	0.140435	0.018195	0.129562
PB000258.02.0	PC000609.01.0	PY04230	0.38705	0.0404825	0.104592
PB000490.00.0	PC000102.01.0	PY03872	0.0488975	0.013405	0.274145
PB000012.02.0	PC001374.02.0	PY03354	0.467763	0.016675	0.0356484
PB000438.00.0	PC000784.01.0	PY07464	0.150635	0.0165875	0.110117
PB300697.00.0	PC000136.04.0	PY05592	0.135522	0.018255	0.134701
PB301301.00.0	PC301128.00.0	PY05706	0.065445	0.0111725	0.170716
PB000724.03.0	PC001262.02.0	PY07658	0.090065	0.0222525	0.247072
PB100786.00.0	PC000723.03.0	PY05215	0.21626	0.0276875	0.128029
PB301232.00.0	PC000713.02.0	PY01412	0.359922	0.03985	0.110718
PB000696.01.0	PC000700.02.0	PY01301	0.16643	0.0281075	0.168885
PB000687.01.0	PC000659.01.0	PY02536	0.10643	0.0159225	0.149605
PB300324.00.0	PC001173.02.0	PY04401	0.176195	0.0700375	0.3975
PB001182.00.0	PC001280.02.0	PY05756	0.194672	0.011465	0.0588938
PB000317.02.0	PC000534.02.0	PY02877	0.11571	0.0265025	0.229042
PB108841.00.0	PC104698.00.0	PY05619	0.218575	0.0720325	0.329555
PB001047.00.0	PC300529.00.0	PY06959	0.298395	0.02486	0.0833124
PB000382.00.0	PC000344.01.0	PY00150	0.0647	0.0359525	0.55568
PB000420.02.0	PC000349.03.0	PY01520	0.2707	0.038275	0.141393
PB001014.03.0	PC000283.05.0	PY01306	0.030005	0.007465	0.248792
PB000222.03.0	PC000772.03.0	PY06464	0.205605	2e-05	9.73e-05
PB001102.03.0	PC300360.00.0	PY04712	0.164645	0.0009375	0.00569407
PB300107.00.0	PC000892.02.0	PY00070	0.294388	0.0370175	0.125744
PB000208.02.0	PC000253.03.0	PY05480	0.0983475	0.0031475	0.0320039
PB000276.03.0	PC301974.00.0	PY04801	0.572558	0.0573825	0.100221
PB001078.03.0	PC000028.03.0	PY05705	0.0443	0.006205	0.140068
PB000295.01.0	PC000291.04.0	PY05170	0.07236	0.0055725	0.0770108
PB300300.00.0	PC301445.00.0	PY01256	0.114435	0.0146475	0.127998
PB300518.00.0	PC000025.00.0	PY02477	0.3748	0.010285	0.0274413
PB000205.01.0	PC000928.01.0	PY05607	0.203313	0.028105	0.138235
PB000212.03.0	PC000646.02.0	PY00527	0.267138	0.010325	0.0386505
PB001049.01.0	PC000593.01.0	PY00573	0.255	0.0181775	0.0712843
PB000745.00.0	PC301053.00.0	PY05379	0.23038	0.03212	0.139422
PB001190.00.0	PC000279.05.0	PY05364	0.150712	0.0061375	0.0407232
PB000422.00.0	PC000723.01.0	PY01583	0.0740925	0.0166575	0.22482
PB000109.01.0	PC000440.00.0	PY01846	0.102075	0.01391	0.136272
PB106837.00.0	PC108476.00.0	PY05101	0.176602	0.138832	0.78613
PB000386.02.0	PC000015.03.0	PY04919	0.16128	0.0431925	0.267811
PB000844.03.0	PC000344.02.0	PY00206	0.304548	0.016695	0.054819
PB000042.02.0	PC000268.05.0	PY05567	0.10187	0.0110175	0.108153
PB000427.00.0	PC000487.02.0	PY04660	0.13301	0.003715	0.0279302
PB000506.03.0	PC000361.00.0	PY01106	0.39305	0.03065	0.0779799
PB000364.01.0	PC000138.02.0	PY00518	0.228027	0.016235	0.0711976
PB101377.00.0	PC102570.00.0	PY07011	0.16336	0.08313	0.508876
PB001294.02.0	PC000654.04.0	PY06692	0.21778	0.0201975	0.0927427
PB000301.03.0	PC000240.05.0	PY04103	0.100517	0.0253775	0.252468
PB300298.00.0	PC300373.00.0	PY01946	0.130007	0.02521	0.193912
PB000411.01.0	PC000245.05.0	PY05347	0.091145	0.03698	0.405727
PB000314.01.0	PC000295.05.0	PY01765	0.518408	0.0258	0.0497678
PB000740.03.0	PC000780.01.0	PY01951	0.406807	0.01841	0.0452548
PB001207.02.0	PC000300.03.0	PY00624	0.113827	0.014125	0.124091
PB000727.03.0	PC000613.01.0	PY04620	0.212205	0.018085	0.0852242
PB000948.02.0	PC301800.00.0	PY05580	0.09185	0.02541	0.276647
PB000121.03.0	PC000655.03.0	PY02098	0.464685	0.06213	0.133703
PB000209.03.0	PC302434.00.0	PY06723	0.126145	0.0199225	0.157933
PB301364.00.0	PC000479.03.0	PY04283	0.148037	0.0183325	0.123837
PB000330.00.0	PC000666.04.0	PY03379	0.15237	0.024485	0.160694
PB001049.03.0	PC000559.01.0	PY02780	0.286	0.0233525	0.0816521
PB000026.00.0	PC000362.01.0	PY03230	0.166837	0.05924	0.355076
PB300352.00.0	PC000210.03.0	PY02556	0.0831575	0.04011	0.482338
PB000806.01.0	PC301229.00.0	PY04087	0.080855	0.007945	0.0982623
PB001395.02.0	PC000302.00.0	PY04001	0.115723	0.003865	0.0333989
PB300434.00.0	PC000578.03.0	PY05544	0.133697	0.03735	0.279362
PB000172.02.0	PC000444.00.0	PY05696	0.295837	0.03307	0.111784
PB001240.00.0	PC000043.00.0	PY04714	0.470388	0.0304025	0.0646329
PB000283.02.0	PC000765.00.0	PY00475	0.21702	0.015105	0.0696019
PB300650.00.0	PC000023.04.0	PY01389	0.102117	0.02985	0.29231
PB000785.02.0	PC001298.02.0	PY00067	0.084705	0.0062625	0.0739331
PB300675.00.0	PC000183.04.0	PY05468	0.145432	0.0039525	0.0271776
PB001084.01.0	PC000109.05.0	PY01957	0.139403	0.007095	0.0508958
PB001105.01.0	PC001025.02.0	PY04992	0.142813	0.02424	0.169733
PB101448.00.0	PC103096.00.0	PY04468	0.233508	0.0705825	0.302271
PB300160.00.0	PC000321.00.0	PY02845	0.231472	0.0116775	0.0504488
PB000610.03.0	PC000442.04.0	PY01194	0.074915	0.01779	0.237469
PB000159.01.0	PC000115.02.0	PY00672	0.0921475	0.0044875	0.0486991
PB000473.02.0	PC000392.00.0	PY04743	0.176512	0.023715	0.134353
PB301287.00.0	PC000759.04.0	PY02203	0.293197	0.0169125	0.057683
PB000831.02.0	PC000199.04.0	PY03755	0.0760425	0.008935	0.1175
PB000421.01.0	PC000613.02.0	PY02434	0.086795	0.0410925	0.473443
PB001053.00.0	PC000299.03.0	PY07445	0.155995	0.009575	0.0613802
PB000705.00.0	PC000270.04.0	PY02094	0.244262	0.002845	0.0116473
PB300113.00.0	PC000063.05.0	PY04351	0.26825	0.0115325	0.0429916
PB001143.02.0	PC000348.01.0	PY01682	0.0883825	0.004805	0.054366
PB000157.03.0	PC000499.02.0	PY03075	0.294583	0.0878175	0.298108
PB000732.02.0	PC000119.04.0	PY01558	0.145265	0.0183275	0.126166
PB001171.02.0	PC000398.02.0	PY01746	0.491362	0.024075	0.0489964
PB000541.02.0	PC000264.03.0	PY06225	0.211025	0.01202	0.0569601
PB000455.03.0	PC000105.00.0	PY03706	0.14121	0.0153825	0.108934
PB000132.01.0	PC000770.01.0	PY00473	0.18187	0.0141925	0.0780365
PB001258.00.0	PC302208.00.0	PY03841	0.293098	0.0166525	0.0568156
PB301431.00.0	PC000994.02.0	PY06908	0.228365	0.01977	0.0865719
PB300890.00.0	PC001337.02.0	PY04506	0.22604	0.0225025	0.099551
PB300122.00.0	PC000017.01.0	PY03451	0.179688	0.0227025	0.126344
PB301391.00.0	PC000075.01.0	PY04746	0.649615	0.01327	0.0204275
PB000348.03.0	PC000825.01.0	PY00972	0.0841025	0.02333	0.2774
PB000671.01.0	PC000063.00.0	PY03394	0.32197	0.0208175	0.0646566
PB000204.03.0	PC001230.02.0	PY01879	0.261993	0.0141475	0.0539996
PB300355.00.0	PC000407.01.0	PY05086	0.107412	0.0044	0.0409636
PB000634.00.0	PC000968.01.0	PY00859	0.106063	0.0124725	0.117596
PB000702.00.0	PC000890.01.0	PY02096	0.260037	0.0151175	0.0581358
PB108045.00.0	PC103553.00.0	PY03698	0.112863	0.0471575	0.417831
PB000384.03.0	PC000576.02.0	PY04586	0.227518	0.012745	0.0560177
PB001077.03.0	PC301128.00.0	PY05706	0.0653	0.0111675	0.171018
PB300330.00.0	PC000821.02.0	PY03459	0.502015	0.05967	0.118861
PB000463.03.0	PC000179.00.0	PY05016	0.456352	0.010855	0.0237864
PB000502.02.0	PC000277.02.0	PY03424	0.15208	0.06387	0.419976
PB001068.03.0	PC001208.02.0	PY04854	0.305735	0.04929	0.161218
PB000635.01.0	PC000479.03.0	PY04283	0.152833	0.0283925	0.185775
PB000878.03.0	PC000017.01.0	PY03451	0.176415	0.0262625	0.148868
PB300960.00.0	PC000119.00.0	PY05739	0.161885	0.0560325	0.346125
PB000253.02.0	PC000652.04.0	PY03372	0.050355	0.0116025	0.230414
PB300588.00.0	PC000203.03.0	PY03299	0.175215	0.0525025	0.299646
PB000609.03.0	PC000024.02.0	PY02385	0.0877775	0.025525	0.290792
PB001277.02.0	PC000381.02.0	PY03408	0.12526	0.020475	0.16346
PB300778.00.0	PC000765.01.0	PY05330	0.11275	0.01191	0.105632
PB000836.02.0	PC301064.00.0	PY00711	0.116695	0.0155475	0.133232
PB000123.01.0	PC000818.04.0	PY01805	0.0881425	0.00819	0.0929177
PB301361.00.0	PC000128.01.0	PY05218	0.218725	0.019425	0.0888102
PB000195.00.0	PC001080.02.0	PY05844	0.138398	0.0638625	0.461443
PB000167.00.0	PC000510.00.0	PY04885	0.351405	0.01908	0.0542963
PB000026.01.0	PC000311.00.0	PY03503	0.10995	0.013245	0.120464
PB000741.00.0	PC000388.01.0	PY04892	0.26513	0.0712375	0.268689
PB105705.00.0	PC101262.00.0	PY02711	0.08409	0.0143075	0.170145
PB000617.01.0	PC001005.02.0	PY00852	0.0889175	0.011635	0.130852
PB001047.02.0	PC300802.00.0	PY01548	0.0972825	0.003485	0.0358235
PB000041.01.0	PC001234.02.0	PY00832	0.368632	0.0187825	0.0509518
PB001006.00.0	PC000320.02.0	PY01534	0.0775025	0.017495	0.225735
PB000171.03.0	PC001236.02.0	PY00833	0.29694	0.015775	0.0531252
PB000593.00.0	PC300021.00.0	PY04185	0.0792525	0.00681	0.0859279
PB102525.00.0	PC108360.00.0	PY04137	0.0568775	0.02128	0.374137
PB001125.02.0	PC000088.04.0	PY02583	0.0813925	0.019615	0.240993
PB000954.03.0	PC000347.02.0	PY05556	0.169217	0.027025	0.159706
PB000459.03.0	PC000791.00.0	PY02707	0.08761	0.01112	0.126926
PB001190.02.0	PC000222.02.0	PY02985	0.146583	0.01669	0.113861
PB000895.03.0	PC000110.03.0	PY01463	0.280012	0.0254525	0.0908977
PB000346.00.0	PC000326.04.0	PY00505	0.312018	0.034255	0.109786
PB300429.00.0	PC000471.04.0	PY07648	0.13848	0.00598	0.0431831
PB000461.00.0	PC000471.02.0	PY00687	0.1362	0.0224975	0.16518
PB300939.00.0	PC000664.00.0	PY00650	0.0947225	0.01175	0.124047
PB000790.03.0	PC000636.04.0	PY03883	0.056585	0.0075375	0.133207
PB001270.00.0	PC000436.01.0	PY03314	0.677242	0.0410225	0.0605728
PB300839.00.0	PC000378.01.0	PY04090	0.116593	0.0213875	0.183438
PB000805.02.0	PC000519.00.0	PY06963	0.269002	0.011235	0.0417654
PB101622.00.0	PC101953.00.0	PY01734	0.275465	0.0685675	0.248915
PB000107.02.0	PC300009.00.0	PY00043	0.0955225	0.0178825	0.187207
PB000248.03.0	PC000228.04.0	PY00668	0.089685	0.024395	0.272008
PB000898.03.0	PC000478.02.0	PY01465	0.137008	0.0188375	0.137492
PB300942.00.0	PC300594.00.0	PY03119	0.21073	0.0955525	0.453436
PB001120.00.0	PC000231.05.0	PY01552	0.14572	0.0218125	0.149688
PB300815.00.0	PC000176.03.0	PY00349	0.0697375	0.00832	0.119305
PB402439.00.0	PC401378.00.0	PY00466	0.109985	0.0298275	0.271196
PB300314.00.0	PC302285.00.0	PY06811	0.12495	0.059555	0.476631
PB000684.01.0	PC000617.01.0	PY05484	0.209118	0.038705	0.185087
PB000363.02.0	PC000005.04.0	PY01670	0.25812	0.0316525	0.122627
PB000581.00.0	PC001256.02.0	PY00321	0.081655	0.017805	0.218052
PB000397.00.0	PC000125.02.0	PY04671	0.0802275	0.0261625	0.326104
PB000422.03.0	PC001240.02.0	PY06589	0.07363	0.0111625	0.151603
PB001067.01.0	PC000744.04.0	PY06341	0.235797	0.0028625	0.0121397
PB000405.03.0	PC300148.00.0	PY01531	0.314868	0.01704	0.054118
PB300421.00.0	PC000448.01.0	PY02341	0.365353	0.004995	0.0136717
PB000478.02.0	PC302217.00.0	PY01867	0.169525	0.0344525	0.20323
PB000971.01.0	PC000339.04.0	PY02951	0.608335	0.0373775	0.0614423
PB300369.00.0	PC000998.02.0	PY01204	0.20966	0.0064475	0.0307522
PB000084.03.0	PC000143.05.0	PY03280	0.058495	0.0031425	0.0537225
PB000795.02.0	PC000805.02.0	PY05837	0.359212	0.00713	0.019849
PB300680.00.0	PC302533.00.0	PY05765	0.13543	0.0029025	0.0214317
PB001287.02.0	PC000423.02.0	PY05553	0.049545	0.0226575	0.457312
PB000775.03.0	PC000646.02.0	PY00527	0.355445	0.0115175	0.032403
PB001084.00.0	PC000679.01.0	PY01624	0.0926	0.0072875	0.0786987
PB301335.00.0	PC000609.02.0	PY07384	0.12661	0.024795	0.195838
PB400783.00.0	PC100757.00.0	PY00127	0.193628	0.0706325	0.364785
PB000885.02.0	PC301403.00.0	PY00034	0.0868975	0.019115	0.219972
PB000560.03.0	PC000691.04.0	PY03599	0.175483	0.006185	0.0352457
PB000069.01.0	PC000488.03.0	PY04641	0.0949825	0.0095375	0.100413
PB000743.01.0	PC000275.05.0	PY03942	0.12832	0.0175925	0.137099
PB301275.00.0	PC000552.03.0	PY04475	0.19417	0.0017475	0.00899984
PB300770.00.0	PC000118.00.0	PY03704	0.414062	0.0129875	0.031366
PB405164.00.0	PC400948.00.0	PY00981	0.339143	0.0998275	0.294353
PB000978.02.0	PC301328.00.0	PY01072	0.242122	0.026845	0.110874
PB000097.03.0	PC000693.01.0	PY00891	0.2178	0.0276425	0.126917
PB000815.02.0	PC000157.04.0	PY01218	0.106792	0.0280825	0.262963
PB106561.00.0	PC107200.00.0	PY03682	0.311245	0.05738	0.184356
PB000730.02.0	PC000742.04.0	PY02301	0.161085	0.066605	0.413477
PB000332.00.0	PC000230.01.0	PY03212	0.294162	0.007	0.0237964
PB001301.00.0	PC000150.05.0	PY06958	0.126713	0.0130075	0.102654
PB000599.02.0	PC000439.04.0	PY04284	0.205207	0.0135525	0.0660429
PB000125.01.0	PC300974.00.0	PY01807	0.095275	0.003555	0.037313
PB000472.01.0	PC000054.02.0	PY06529	0.135015	0.026335	0.195052
PB000626.02.0	PC000046.05.0	PY01064	0.0473975	5e-06	0.000105491
PB101148.00.0	PC000706.03.0	PY07151	0.224658	0.0323925	0.144186
PB301128.00.0	PC300246.00.0	PY03681	0.380883	0.05911	0.155192
PB000973.00.0	PC000368.01.0	PY02187	0.062	0.013315	0.214758
PB000747.01.0	PC001029.02.0	PY03834	0.403118	0.0484325	0.120145
PB000178.01.0	PC000794.04.0	PY01473	0.15474	0.046415	0.299955
PB000582.02.0	PC301627.00.0	PY06626	0.096175	0.025765	0.267897
PB000350.02.0	PC000314.04.0	PY00693	0.13733	0.0024975	0.0181861
PB000629.01.0	PC000289.03.0	PY00789	0.110575	0.020285	0.18345
PB000536.03.0	PC000899.02.0	PY04024	0.104932	0.01083	0.103209
PB001107.01.0	PC000159.01.0	PY04343	0.236577	0.0045	0.0190213
PB301061.00.0	PC000789.03.0	PY05914	0.175045	0.01216	0.0694679
PB401579.00.0	PC101339.00.0	PY05447	0.0684525	0.029855	0.436142
PB000615.02.0	PC000617.01.0	PY05484	0.2245	0.0357925	0.159432
PB000823.03.0	PC000352.03.0	PY03711	0.109353	0.0059875	0.0547541
PB000807.01.0	PC301230.00.0	PY04088	0.045005	0.0086725	0.192701
PB301274.00.0	PC000050.00.0	PY04264	0.110427	0.0250625	0.226959
PB000164.02.0	PC300626.00.0	PY05711	0.100862	0.0003875	0.00384186
PB301447.00.0	PC000340.04.0	PY02950	0.173572	0.009705	0.0559132
PB300886.00.0	PC300789.00.0	PY05987	0.378642	0.0336175	0.0887843
PB001060.02.0	PC000733.02.0	PY02724	0.115055	0.016935	0.14719
PB000046.01.0	PC000342.00.0	PY06180	0.462483	0.0829425	0.179342
PB000526.02.0	PC000595.02.0	PY00029	0.193243	0.020285	0.104972
PB301532.00.0	PC000087.05.0	PY05541	0.099075	0.040595	0.40974
PB000719.02.0	PC000886.02.0	PY05886	0.51368	0.008465	0.0164791
PB000338.00.0	PC000355.03.0	PY02946	0.114983	0.00342	0.0297437
PB300499.00.0	PC000615.02.0	PY02619	0.0656175	0.0152975	0.233131
PB000775.01.0	PC000332.04.0	PY03903	0.05629	0.01554	0.27607
PB300395.00.0	PC000196.05.0	PY00725	0.0671625	0.01457	0.216937
PB001276.00.0	PC001320.02.0	PY06416	0.399438	0.0312825	0.0783164
PB000926.03.0	PC000392.04.0	PY01223	0.262255	0.0211025	0.0804656
PB001218.02.0	PC302472.00.0	PY05644	0.149682	0.01782	0.119052
PB001290.00.0	PC000486.00.0	PY05311	0.214055	0.0513175	0.23974
PB000901.00.0	PC000152.03.0	PY06559	0.331275	0.0105925	0.0319749
PB001060.03.0	PC000608.04.0	PY06422	0.120947	0.022505	0.186072
PB300948.00.0	PC000670.03.0	PY02191	0.289847	0.01991	0.0686913
PB300188.00.0	PC000613.00.0	PY05908	0.07252	0.01955	0.269581
PB000954.02.0	PC000112.01.0	PY02592	0.0545925	0.004575	0.0838027
PB000913.02.0	PC000041.00.0	PY06273	0.38919	0.029525	0.0758627
PB000435.00.0	PC000031.02.0	PY03552	0.298673	0.02986	0.0999757
PB301319.00.0	PC300242.00.0	PY01329	0.118233	0.0010725	0.00907111
PB300569.00.0	PC000079.01.0	PY07032	0.0667225	0.0037575	0.0563153
PB000983.00.0	PC001239.02.0	PY00782	0.0584375	0.0142225	0.24338
PB301098.00.0	PC301998.00.0	PY02805	0.181445	0.02479	0.136625
PB001215.00.0	PC000143.01.0	PY00200	0.106232	0.03622	0.34095
PB001000.00.0	PC302142.00.0	PY06955	0.058615	0.031725	0.541244
PB000470.00.0	PC000940.01.0	PY02673	0.175833	0.0499875	0.28429
PB001573.02.0	PC000755.01.0	PY01123	0.193678	0.008385	0.0432936
PB000642.03.0	PC000258.02.0	PY01589	0.09562	0.05203	0.544133
PB000457.00.0	PC001269.02.0	PY04471	0.43476	0.057445	0.13213
PB000157.02.0	PC000427.00.0	PY05523	0.244333	0.03064	0.125403
PB300458.00.0	PC000347.05.0	PY00796	0.0640975	0.0249225	0.388822
PB000561.02.0	PC300978.00.0	PY02348	0.733222	0.06214	0.0847492
PB001022.00.0	PC000264.01.0	PY03529	0.11215	0.0377525	0.336625
PB001286.00.0	PC000304.00.0	PY05398	0.293027	0.0123175	0.0420353
PB300728.00.0	PC000722.00.0	PY02438	0.0848925	0.0161275	0.189976
PB105363.00.0	PC401842.00.0	PY00228	0.0646375	0.024045	0.371998
PB301141.00.0	PC301210.00.0	PY06251	0.134492	0.0167025	0.124189
PB107093.00.0	PC000792.00.0	PY00292	0.316485	0.0843525	0.266529
PB000679.03.0	PC000976.01.0	PY06608	0.106255	0.017965	0.169074
PB001143.00.0	PC000383.02.0	PY02486	0.21892	0.04397	0.20085
PB000955.01.0	PC000697.04.0	PY07048	0.0960675	0.04025	0.418976
PB000852.03.0	PC101587.00.0	PY04446	0.11033	0.052	0.471313
PB104612.00.0	PC403239.00.0	PY04687	0.2628	0.110255	0.41954
PB000850.03.0	PC000842.01.0	PY01214	0.089315	0.0173575	0.19434
PB300740.00.0	PC302506.00.0	PY00410	0.19515	0.0455975	0.233654
PB000318.00.0	PC000946.01.0	PY04547	0.289108	0.008365	0.0289339
PB000642.01.0	PC000017.00.0	PY07482	0.0917025	0.00563	0.0613942
PB104250.00.0	PC103976.00.0	PY02383	0.26167	0.05912	0.225933
PB000888.00.0	PC300524.00.0	PY04868	0.075625	0.01094	0.144661
PB000706.02.0	PC000197.03.0	PY03893	0.079655	0.0226675	0.284571
PB000541.00.0	PC000058.05.0	PY04949	0.807993	0.110145	0.136319
PB000026.02.0	PC000485.02.0	PY01638	0.671562	0.0375575	0.0559255
PB000893.02.0	PC000509.02.0	PY02398	0.581102	0.0562975	0.0968805
PB300673.00.0	PC000701.03.0	PY03705	0.158578	0.0169025	0.106588
PB000145.02.0	PC000353.03.0	PY05387	0.189277	0.015685	0.0828677
PB000269.01.0	PC301935.00.0	PY01780	0.054025	0.0040475	0.074919
PB000392.00.0	PC000757.01.0	PY03131	0.12194	0.018265	0.149787
PB000902.00.0	PC000324.04.0	PY06558	0.401775	0.022625	0.0563126
PB000939.01.0	PC001115.02.0	PY05529	0.08661	0.03126	0.360928
PB000567.00.0	PC000027.00.0	PY01633	0.178677	0.0224275	0.125519
PB000004.00.0	PC000821.04.0	PY01196	0.20876	0.029105	0.139418
PB000968.02.0	PC000584.03.0	PY04794	0.090445	0.0389875	0.431063
PB108391.00.0	PC001047.02.0	PY05423	0.089895	0.04304	0.478781
PB000957.00.0	PC000398.00.0	PY00387	0.0994525	0.0128775	0.129484
PB001115.02.0	PC000233.05.0	PY00220	0.0789275	0.015975	0.202401
PB000738.00.0	PC000711.02.0	PY04200	0.22371	0.0161875	0.0723593
PB300110.00.0	PC000705.02.0	PY06662	0.442883	0.034385	0.0776391
PB000956.02.0	PC000231.03.0	PY02080	0.14075	0.008275	0.0587922
PB000511.00.0	PC000776.01.0	PY03693	0.110415	0.00701	0.0634878
PB402307.00.0	PC000292.01.0	PY02224	0.100928	0.004	0.0396324
PB103904.00.0	PC301311.00.0	PY04852	0.456462	0.050845	0.111389
PB001309.02.0	PC000347.05.0	PY00796	0.0599025	0.027815	0.464338
PB000730.03.0	PC000464.04.0	PY02656	0.19316	0.0144875	0.0750026
PB000131.00.0	PC301306.00.0	PY05576	0.229283	0.025115	0.109537
PB000618.01.0	PC000756.02.0	PY02527	0.2765	0.0354425	0.128183
PB000479.00.0	PC000467.04.0	PY06162	0.094245	0.0261475	0.277442
PB300638.00.0	PC001257.02.0	PY06936	0.20689	0.013835	0.0668713
PB000829.00.0	PC000187.02.0	PY05464	0.088925	0.00733	0.082429
PB000406.00.0	PC000456.04.0	PY01800	0.0778125	0.0049425	0.0635181
PB000832.02.0	PC000513.04.0	PY03754	0.0505325	0.010595	0.209667
PB001102.00.0	PC000483.02.0	PY03080	0.131555	0.053	0.402873
PB300598.00.0	PC000383.01.0	PY07104	0.112893	0.04551	0.403127
PB000495.01.0	PC000197.05.0	PY00724	0.0816425	0.024385	0.29868
PB301494.00.0	PC000266.04.0	PY03514	0.321095	0.008875	0.0276398
PB000742.01.0	PC000728.02.0	PY06434	0.0672575	0.02259	0.335873
PB001118.02.0	PC000329.04.0	PY03811	0.12264	0.0331575	0.270364
PB301303.00.0	PC000633.03.0	PY04668	0.11734	0.00067	0.0057099
PB300760.00.0	PC000886.01.0	PY03686	0.219105	0.0183625	0.0838069
PB001118.00.0	PC000121.00.0	PY01143	0.07195	0.0162125	0.22533
PB000773.02.0	PC000912.01.0	PY01743	0.199728	0.0290325	0.145361
PB001104.01.0	PC001274.02.0	PY03662	0.274527	0.05629	0.205043
PB001340.02.0	PC000488.00.0	PY05388	0.351095	0.02284	0.0650536
PB301328.00.0	PC000175.03.0	PY00624	0.105625	0.00427	0.040426
PB301095.00.0	PC000016.02.0	PY03514	0.23281	0.0138325	0.0594154
PB001073.01.0	PC000020.01.0	PY03881	0.0694125	0.0098025	0.141221
PB000734.01.0	PC000379.02.0	PY05531	0.18819	0.022855	0.121446
PB300716.00.0	PC000442.02.0	PY04959	0.548785	0.05984	0.109041
PB301115.00.0	PC000077.05.0	PY01580	0.103148	0.0111025	0.107637
PB300766.00.0	PC000218.01.0	PY01037	0.254422	0.003515	0.0138156
PB000835.03.0	PC000679.03.0	PY05597	0.783658	0.116992	0.14929
PB406061.00.0	PC109329.00.0	PY05674	0.174215	0.0382725	0.219685
PB000277.01.0	PC302322.00.0	PY01225	0.0747275	0.0126175	0.168847
PB000147.00.0	PC000232.01.0	PY01134	0.07709	0.0039075	0.0506875
PB300335.00.0	PC000279.05.0	PY05364	0.178083	0.00886	0.0497522
PB000518.02.0	PC000783.03.0	PY03676	0.170065	0.0251325	0.147782
PB000615.01.0	PC001004.02.0	PY00851	0.0855975	0.00494	0.057712
PB300462.00.0	PC001294.02.0	PY01010	0.0750525	0.02243	0.298857
PB000926.02.0	PC000189.03.0	PY04829	0.297635	0.0140825	0.0473147
PB001550.02.0	PC001060.02.0	PY00915	0.17806	0.013675	0.0768
PB001284.02.0	PC000173.00.0	PY01605	0.513302	0.00979	0.0190726
PB000612.00.0	PC000288.04.0	PY05231	0.217933	0.0429825	0.197229
PB001125.00.0	PC001387.02.0	PY04502	0.0800125	0.017995	0.224902
PB000775.02.0	PC000399.02.0	PY01745	0.200843	0.0024675	0.0122857
PB000277.03.0	PC000495.04.0	PY03548	0.0481375	0.0178225	0.370241
PB000387.01.0	PC301018.00.0	PY05625	0.0878175	0.0016275	0.0185328
PB000422.01.0	PC000133.00.0	PY04051	0.141225	0.0056825	0.0402372
PB000200.02.0	PC001348.02.0	PY04681	0.0689375	0.0163825	0.237643
PB301398.00.0	PC000182.00.0	PY06362	0.168733	0.0277725	0.164595
PB001043.02.0	PC000719.00.0	PY03691	0.099515	0.01856	0.186505
PB001199.02.0	PC302586.00.0	PY02015	0.0633475	0.01136	0.179328
PB300163.00.0	PC000729.02.0	PY00007	0.461203	0.0583425	0.126501
PB000314.00.0	PC000477.00.0	PY01137	0.081735	0.0088975	0.108858
PB000340.03.0	PC000888.02.0	PY01272	0.331193	0.0250425	0.0756131
PB300699.00.0	PC302586.00.0	PY02015	0.060275	0.0093	0.154293
PB000855.00.0	PC301518.00.0	PY03576	0.183645	0.03746	0.203981
PB001197.02.0	PC000259.02.0	PY01585	0.36087	0.0618175	0.171301
PB000103.01.0	PC000414.04.0	PY03220	0.56359	0.0321875	0.0571116
PB000310.03.0	PC000726.01.0	PY02818	0.1267	0.0045775	0.0361286
PB300394.00.0	PC000287.01.0	PY04165	0.10713	0.0098575	0.0920144
PB000569.03.0	PC000434.00.0	PY03258	0.283772	0.0096175	0.0338916
PB001095.00.0	PC000410.00.0	PY05857	0.159115	0.022395	0.140747
PB300503.00.0	PC000224.03.0	PY02992	0.465935	0.02322	0.0498353
PB000700.03.0	PC300143.00.0	PY06067	0.04799	0.0106425	0.221765
PB000495.02.0	PC000205.05.0	PY01696	0.0270025	0.0086275	0.319507
PB301246.00.0	PC000583.04.0	PY01109	0.1467	0.03346	0.228085
PB300292.00.0	PC000147.00.0	PY00713	0.29265	0.0161225	0.0550914
PB100382.00.0	PC105570.00.0	PY04797	0.204055	0.0875375	0.42899
PB301183.00.0	PC000805.03.0	PY01717	0.133063	0.029405	0.220986
PB000130.02.0	PC000322.02.0	PY02429	0.206498	0.034875	0.168888
PB000509.01.0	PC108015.00.0	PY01119	0.15042	0.051075	0.339549
PB000085.02.0	PC000838.01.0	PY01948	0.110518	0.01654	0.14966
PB001297.00.0	PC000615.01.0	PY00637	0.42492	0.0144225	0.0339417
PB300714.00.0	PC000090.04.0	PY00626	0.181558	0.0027725	0.0152706
PB000772.02.0	PC000793.04.0	PY01744	0.148427	0.012425	0.0837109
PB301264.00.0	PC000367.05.0	PY01859	0.059595	0.0285875	0.479696
PB001165.02.0	PC000666.02.0	PY04323	0.171242	0.02683	0.156678
PB300307.00.0	PC000425.01.0	PY05107	0.199115	0.0176675	0.0887301
PB000824.00.0	PC000480.00.0	PY05971	0.317433	0.00458	0.0144283
PB001210.00.0	PC000358.02.0	PY04190	0.173107	0.0119225	0.0688734
PB000187.03.0	PC000138.00.0	PY01239	0.257965	0.02593	0.100518
PB000815.03.0	PC000853.02.0	PY04677	0.304105	0.012605	0.0414495
PB301053.00.0	PC302452.00.0	PY05380	0.318713	0.00635	0.0199239
PB000251.01.0	PC000627.01.0	PY00455	0.11271	0.0269475	0.239087
PB000590.02.0	PC302079.00.0	PY02559	0.0738775	0.006265	0.0848025
PB001521.02.0	PC001057.02.0	PY00934	0.10109	0.004135	0.0409041
PB300023.00.0	PC301928.00.0	PY04342	0.2509	0.0351025	0.139906
PB301084.00.0	PC000010.04.0	PY03104	0.041645	0.0052725	0.126606
PB300424.00.0	PC001276.02.0	PY04329	0.18617	0.021685	0.11648
PB000045.01.0	PC300272.00.0	PY06814	0.062425	0.0200075	0.320505
PB001639.02.0	PC000025.05.0	PY06948	0.441787	0.139212	0.315112
PB001151.00.0	PC000167.04.0	PY03110	0.049375	0.0070675	0.143139
PB000598.03.0	PC000144.02.0	PY07224	0.12845	0.01563	0.121682
PB000928.00.0	PC000671.00.0	PY06409	0.136203	0.0192975	0.141682
PB301193.00.0	PC000106.03.0	PY02160	0.337515	0.04834	0.143223
PB001621.02.0	PC000074.04.0	PY05537	0.354475	0.0332825	0.0938924
PB000036.03.0	PC000279.02.0	PY01488	0.078255	0.0130425	0.166667
PB000226.01.0	PC001018.02.0	PY07117	0.301073	0.0295075	0.098008
PB001116.02.0	PC000428.02.0	PY01863	0.07868	0.0259075	0.329277
PB000631.01.0	PC000581.01.0	PY05695	0.178855	0.03181	0.177854
PB000703.01.0	PC000540.02.0	PY07597	0.135102	0.0146625	0.108529
PB301476.00.0	PC000317.03.0	PY01402	0.340907	0.0552125	0.161957
PB300049.00.0	PC000361.02.0	PY00163	0.106023	0.0156275	0.147398
PB000934.00.0	PC000071.02.0	PY00707	0.061175	0.0151075	0.246955
PB300393.00.0	PC000298.03.0	PY02304	0.111043	0.0019325	0.0174032
PB000383.02.0	PC000228.01.0	PY00195	0.30417	0.024005	0.0789197
PB001213.02.0	PC000334.00.0	PY01954	0.466467	0.04688	0.1005
PB001300.00.0	PC000148.05.0	PY06957	0.321493	0.0125325	0.0389822
PB000316.01.0	PC300179.00.0	PY02621	0.22229	0.0296625	0.133441
PB301181.00.0	PC000828.03.0	PY03817	0.147845	0.03304	0.223477
PB301120.00.0	PC000726.03.0	PY07601	0.269477	0.0135275	0.050199
PB300301.00.0	PC001186.02.0	PY01761	0.821313	0.09924	0.120831
PB000310.00.0	PC000769.04.0	PY00628	0.176138	0.02058	0.116841
PB001318.02.0	PC000999.02.0	PY01205	0.25884	0.0102125	0.0394549
PB000161.03.0	PC000604.03.0	PY05332	0.448423	0.0530975	0.11841
PB000415.02.0	PC000873.02.0	PY04370	0.284372	0.0189925	0.0667874
PB001109.00.0	PC001295.02.0	PY01012	0.066355	0.004745	0.0715093
PB001054.02.0	PC000281.03.0	PY05736	0.144088	0.0155125	0.10766
PB300440.00.0	PC000962.01.0	PY00331	0.32971	0.0440625	0.13364
PB405723.00.0	PC000634.02.0	PY03306	0.10979	0.0378525	0.344772
PB301320.00.0	PC000187.00.0	PY05746	0.08166	0.0103425	0.126653
PB001270.02.0	PC000693.04.0	PY02019	0.101955	0.0172575	0.169266
PB000498.03.0	PC000284.04.0	PY07237	0.08696	0.0095525	0.109849
PB001574.02.0	PC000756.01.0	PY01122	0.39794	0.0490875	0.123354
PB301445.00.0	PC000996.02.0	PY00161	0.11604	0.0165575	0.142688
PB105150.00.0	PC107631.00.0	PY05484	0.14967	0.035285	0.235752
PB000099.00.0	PC000272.03.0	PY04015	0.290162	0.0365825	0.126076
PB000317.01.0	PC000217.01.0	PY01039	0.363548	0.0305575	0.0840537
PB000892.03.0	PC000203.01.0	PY03011	0.126195	0.0557675	0.441915
PB001330.02.0	PC000169.05.0	PY00995	0.14603	0.021525	0.147401
PB000153.02.0	PC001350.02.0	PY00640	0.298895	0.023415	0.0783385
PB000371.01.0	PC000157.01.0	PY00332	0.107982	0.008635	0.0799667
PB000421.00.0	PC000197.01.0	PY02048	0.253117	0.064485	0.254763
PB000300.03.0	PC301745.00.0	PY04102	0.063455	0.01039	0.163738
PB300279.00.0	PC000842.01.0	PY01214	0.10803	0.0194825	0.180343
PB001013.01.0	PC000812.02.0	PY05153	0.165972	0.0183575	0.110606
PB300666.00.0	PC301098.00.0	PY00616	0.0922475	0.01614	0.174964
PB000749.02.0	PC000576.03.0	PY05306	0.095985	0.0091525	0.0953534
PB000756.03.0	PC000962.01.0	PY00331	0.305185	0.045615	0.149467
PB000613.00.0	PC000287.04.0	PY05229	0.233407	0.0071525	0.0306438
PB400713.00.0	PC106321.00.0	PY06813	0.141783	0.0692925	0.488724
PB401402.00.0	PC000220.03.0	PY07173	0.136835	0.0423975	0.309844
PB300842.00.0	PC000866.02.0	PY04754	0.0714475	0.0299025	0.418524
PB301224.00.0	PC000637.01.0	PY02055	0.292685	0.04316	0.147462
PB000552.02.0	PC000670.02.0	PY03736	0.279375	0.0052	0.018613
PB000789.02.0	PC000121.03.0	PY04820	0.099445	0.0143875	0.144678
PB000102.02.0	PC000642.04.0	PY04410	0.22707	0.0413125	0.181937
PB105828.00.0	PC000587.03.0	PY01505	0.114822	0.02439	0.212415
PB000263.02.0	PC000650.00.0	PY02471	0.095795	0.0227025	0.23699
PB000765.02.0	PC000904.01.0	PY06734	0.28265	0.019285	0.0682293
PB001060.01.0	PC000529.02.0	PY06283	0.439215	0.0433325	0.098659
PB301471.00.0	PC000697.02.0	PY05941	0.194227	0.026965	0.138832
PB001223.02.0	PC000361.00.0	PY01106	0.319528	0.0229675	0.0718796
PB000499.03.0	PC000727.01.0	PY02820	0.104745	0.01787	0.170605
PB001641.02.0	PC000478.00.0	PY03164	0.26181	0.02587	0.0988121
PB300479.00.0	PC000158.01.0	PY04346	0.0813575	0.024925	0.306364
PB000781.01.0	PC000547.01.0	PY01164	0.110942	0.004355	0.0392546
PB000755.03.0	PC000695.02.0	PY06372	0.34283	0.0360475	0.105147
PB000565.01.0	PC000189.00.0	PY00557	0.186515	0.0061825	0.0331475
PB301550.00.0	PC000906.02.0	PY01321	0.395585	0.012985	0.0328248
PB105182.00.0	PC000782.04.0	PY05484	0.25969	0.02608	0.100427
PB301534.00.0	PC000316.01.0	PY02679	0.369955	0.0055075	0.0148869
PB000950.01.0	PC000362.02.0	PY00162	0.0873	0.0259075	0.296764
PB000776.00.0	PC000063.03.0	PY04028	0.102002	0.0011425	0.0112007
PB001109.01.0	PC000161.01.0	PY04345	0.118218	0.0388775	0.328864
PB000275.01.0	PC001360.02.0	PY02109	0.357955	0.0121675	0.0339917
PB300502.00.0	PC000320.00.0	PY03411	0.130142	0.00632	0.0485622
PB000377.01.0	PC001404.02.0	PY02498	0.189677	0.0366525	0.193236
PB001167.00.0	PC001032.02.0	PY02643	0.111335	0.00372	0.0334127
PB300626.00.0	PC000200.04.0	PY06790	0.0923825	0.0092925	0.100587
PB000506.02.0	PC000538.00.0	PY05744	0.0639375	0.0121975	0.190772
PB300489.00.0	PC000021.04.0	PY05987	0.574135	0.0319875	0.0557142
PB000988.00.0	PC000489.03.0	PY01530	0.0745025	0.02453	0.329251
PB000105.01.0	PC302443.00.0	PY01721	0.284647	0.04211	0.147937
PB000375.02.0	PC000632.03.0	PY06177	0.442242	0.0285225	0.0644952
PB001135.00.0	PC000836.00.0	PY02800	0.0772725	0.0035075	0.0453913
PB001067.03.0	PC000022.02.0	PY03714	0.200765	0.026695	0.132966
PB000044.02.0	PC302473.00.0	PY06857	0.15522	0.0119975	0.0772935
PB000865.02.0	PC000330.00.0	PY05615	0.102578	0.0091425	0.0891277
PB000481.03.0	PC000023.04.0	PY01389	0.0973275	0.02842	0.292004
PB300602.00.0	PC000127.03.0	PY01212	0.337477	0.053875	0.15964
PB300348.00.0	PC000209.03.0	PY02557	0.084825	0.002735	0.0322429
PB301298.00.0	PC000112.05.0	PY00803	0.116812	0.031715	0.271503
PB401420.00.0	PC001274.02.0	PY03662	0.306768	0.0542625	0.176885
PB300642.00.0	PC300781.00.0	PY01739	0.267047	0.0229925	0.0860989
PB404475.00.0	PC103491.00.0	PY06954	0.230643	0.0595675	0.258268
PB000032.03.0	PC000153.05.0	PY03258	0.409775	0.026395	0.0644134
PB000686.03.0	PC000148.02.0	PY06357	0.0854325	0.00586	0.0685922
PB001031.00.0	PC000760.04.0	PY02204	0.114672	0.0139775	0.121891
PB000886.01.0	PC000401.03.0	PY01410	0.435823	0.049865	0.114416
PB401889.00.0	PC105904.00.0	PY07214	0.106832	0.062395	0.584045
PB000434.02.0	PC000754.04.0	PY06431	0.095215	0.0031925	0.0335294
PB000105.02.0	PC000246.02.0	PY00042	0.109387	0.01791	0.16373
PB300800.00.0	PC000794.04.0	PY01473	0.13102	0.0388	0.296138
PB000956.00.0	PC000805.01.0	PY00389	0.30575	0.0240125	0.0785364
PB000591.01.0	PC000234.03.0	PY05510	0.47402	0.0467025	0.0985243
PB001111.00.0	PC000280.03.0	PY01264	0.314057	0.047055	0.149829
PB000469.01.0	PC105950.00.0	PY03864	0.16949	0.05175	0.305328
PB401990.00.0	PC302539.00.0	PY01543	0.0519775	0.0295025	0.567601
PB300577.00.0	PC000806.04.0	PY00467	0.0967325	0.00687	0.0710206
PB000130.01.0	PC000922.02.0	PY02869	0.125025	0.0167975	0.134353
PB000149.02.0	PC000532.04.0	PY04173	0.239962	0.0197625	0.0823566
PB000620.01.0	PC000339.02.0	PY00907	0.0827925	0.0172575	0.208443
PB300823.00.0	PC000221.01.0	PY00131	0.0811425	0.0031625	0.0389746
PB000031.01.0	PC000719.01.0	PY02315	0.42043	0.0126825	0.0301655
PB000000.00.0	PC000776.03.0	PY05749	0.086825	0.02131	0.245436
PB000028.00.0	PC000274.02.0	PY01357	0.268335	0.0318825	0.118816
PB000789.03.0	PC000555.02.0	PY04073	0.095	0.0073675	0.0775526
PB000698.01.0	PC000250.01.0	PY04831	0.07943	0.0145825	0.183589
PB300495.00.0	PC000342.03.0	PY02310	0.0939175	0.0110875	0.118056
PB001028.00.0	PC000359.01.0	PY02994	0.0802225	0.01622	0.202188
PB000539.01.0	PC301794.00.0	PY05953	0.284278	0.0219075	0.0770638
PB000201.02.0	PC001134.02.0	PY03312	0.135008	0.0268425	0.198822
PB000313.01.0	PC000596.01.0	PY02376	0.169653	0.0145575	0.0858078
PB000342.00.0	PC302596.00.0	PY07326	0.219675	0.023185	0.105542
PB000253.03.0	PC300696.00.0	PY01412	0.147418	0.01253	0.0849967
PB300687.00.0	PC000916.01.0	PY02906	0.19199	0.0120725	0.0628809
PB300765.00.0	PC000711.03.0	PY07303	0.57533	0.0725575	0.126115
PB103492.00.0	PC106761.00.0	PY04226	0.15459	0.0643825	0.416473
PB000016.02.0	PC001142.02.0	PY07060	0.0560475	0.01224	0.218386
PB001123.00.0	PC000316.01.0	PY02679	0.261483	0.0189375	0.0724236
PB000960.00.0	PC000880.01.0	PY04618	0.152335	0.0071025	0.0466242
PB000577.02.0	PC300578.00.0	PY02194	0.39463	0.050845	0.128842
PB001252.02.0	PC000215.04.0	PY03111	0.209067	0.00821	0.0392696
PB001003.01.0	PC000827.03.0	PY05050	0.138917	0.01044	0.0751525
PB000511.03.0	PC000678.04.0	PY06213	0.125695	0.0015725	0.0125104
PB000899.02.0	PC000372.02.0	PY06079	0.275927	0.0064125	0.0232398
PB000613.01.0	PC104837.00.0	PY00608	0.355268	0.05799	0.163229
PB101166.00.0	PC105794.00.0	PY04587	0.591625	0.121163	0.204796
PB301045.00.0	PC000574.04.0	PY05757	0.403975	0.0252275	0.0624482
PB000914.03.0	PC000853.00.0	PY01511	0.16345	0.0057125	0.0349495
PB000396.01.0	PC000857.02.0	PY01938	0.154433	0.030835	0.199667
PB000127.02.0	PC000638.04.0	PY00080	0.352183	0.02273	0.0645404
PB300470.00.0	PC000460.02.0	PY04038	0.162465	0.052585	0.32367
PB000162.01.0	PC000213.02.0	PY04400	0.35989	0.0207175	0.0575662
PB100346.00.0	PC402915.00.0	PY02485	0.526042	0.0738425	0.140374
PB000228.03.0	PC001372.02.0	PY04902	0.241347	0.0179875	0.0745295
PB001398.02.0	PC000795.01.0	PY06502	0.265757	0.0044725	0.0168293
PB000293.00.0	PC000220.01.0	PY02339	0.06043	0.001825	0.0302002
PB001327.02.0	PC000365.05.0	PY01754	0.104235	0.033085	0.317408
PB000061.01.0	PC000764.04.0	PY06605	0.180975	0.0050075	0.0276696
PB000041.03.0	PC000732.01.0	PY01494	0.0678425	0.00954	0.14062
PB001029.02.0	PC000099.05.0	PY04108	0.524983	0.0461975	0.0879982
PB001107.00.0	PC001294.02.0	PY01010	0.072485	0.0216675	0.298924
PB000966.02.0	PC000068.01.0	PY04793	0.199387	0.008365	0.0419535
PB000602.03.0	PC000875.02.0	PY01287	0.407413	0.00839	0.0205934
PB000314.02.0	PC000742.03.0	PY03130	0.290278	0.01439	0.0495733
PB000051.02.0	PC000454.03.0	PY03273	0.107328	0.0349775	0.325895
PB000711.03.0	PC000597.01.0	PY02378	0.13561	0.01651	0.121746
PB000467.02.0	PC000158.00.0	PY02327	0.330288	0.036995	0.112008
PB301435.00.0	PC000180.03.0	PY02396	0.209508	0.0256275	0.122323
PB000656.00.0	PC000318.05.0	PY02603	0.300082	0.02543	0.0847434
PB300806.00.0	PC000157.04.0	PY01218	0.12445	0.04376	0.351627
PB001029.01.0	PC000194.04.0	PY04697	0.633545	0.0053325	0.00841692
PB001132.00.0	PC000656.01.0	PY02804	0.0963925	0.0033625	0.0348834
PB300320.00.0	PC000355.05.0	PY00875	0.133742	0.0210275	0.157224
PB000294.02.0	PC000435.02.0	PY01971	0.35404	0.009415	0.026593
PB000751.01.0	PC000658.02.0	PY00248	0.32654	0.0220275	0.0674573
PB000096.01.0	PC000425.04.0	PY04337	0.0715325	0.00687	0.0960403
PB000372.00.0	PC000331.02.0	PY04135	0.0981425	0.028405	0.289426
PB001205.02.0	PC300831.00.0	PY00026	0.40233	0.0562	0.139686
PB000697.01.0	PC000281.00.0	PY02620	0.077995	0.015685	0.201103
PB000603.01.0	PC000373.03.0	PY01870	0.0644375	7.5e-06	0.000116392
PB000824.02.0	PC000722.00.0	PY02438	0.0772275	0.013575	0.175779
PB300712.00.0	PC000078.03.0	PY05521	0.102072	0.0117875	0.115482
PB000726.02.0	PC000298.03.0	PY02304	0.10676	0.0020825	0.0195064
PB001366.02.0	PC000868.03.0	PY00540	0.0888	0.00134	0.0150901
PB000221.02.0	PC000158.04.0	PY06824	0.100255	0.01474	0.147025
PB300157.00.0	PC000542.02.0	PY06191	0.547493	0.044845	0.0819098
PB001186.02.0	PC000854.03.0	PY02983	0.06422	0.019065	0.29687
PB001058.03.0	PC000005.05.0	PY03920	0.101678	0.0136725	0.134469
PB001390.02.0	PC000198.01.0	PY06583	0.154408	0.02512	0.162686
PB300195.00.0	PC000948.01.0	PY03877	0.170428	0.001045	0.00613164
PB301082.00.0	PC000293.01.0	PY06068	0.120455	1.25e-05	0.000103773
PB000155.00.0	PC301310.00.0	PY04662	0.41975	0.0183775	0.043782
PB001274.02.0	PC000130.00.0	PY02023	0.135837	0.050015	0.368197
PB001278.00.0	PC300118.00.0	PY01813	0.137935	0.033435	0.242397
PB301064.00.0	PC000802.00.0	PY02412	0.352255	0.021285	0.060425
PB000512.00.0	PC000028.00.0	PY06979	0.106557	0.0023275	0.0218427
PB000515.03.0	PC104903.00.0	PY00910	0.339297	0.102432	0.301896
PB300594.00.0	PC000706.01.0	PY01092	0.0749725	0.020845	0.278035
PB000686.02.0	PC302562.00.0	PY02722	0.291482	0.0268575	0.092141
PB001205.00.0	PC000889.02.0	PY01271	0.349332	0.0269475	0.07714
PB000605.00.0	PC000464.04.0	PY02656	0.195905	0.013955	0.0712335
PB000169.02.0	PC000713.04.0	PY05199	0.163878	0.03164	0.193071
PB000714.03.0	PC000344.04.0	PY05815	0.742555	0.0617275	0.0831285
PB300827.00.0	PC000147.01.0	PY01180	0.200827	0.0152975	0.0761723
PB000055.02.0	PC000033.01.0	PY00945	0.0946175	0.02355	0.248897
PB000302.02.0	PC301176.00.0	PY05913	0.214065	0.02527	0.118048
PB000859.03.0	PC000628.00.0	PY01909	0.0393325	0.0036175	0.0919723
PB301271.00.0	PC000014.03.0	PY03701	0.299567	0.0161625	0.0539528
PB000050.00.0	PC300945.00.0	PY07292	0.141815	0.01098	0.0774248
PB000876.00.0	PC000572.02.0	PY00566	0.145288	0.02891	0.198985
PB001001.00.0	PC000808.00.0	PY03014	0.074445	0.00863	0.115925
PB000593.02.0	PC301205.00.0	PY02558	0.08172	0.0025625	0.0313571
PB301111.00.0	PC000531.01.0	PY00094	0.064805	0.018575	0.286629
PB300093.00.0	PC001437.02.0	PY01937	0.189365	0.0427325	0.225662
PB001171.01.0	PC000070.01.0	PY05986	0.343147	0.04251	0.123883
PB000051.03.0	PC000410.04.0	PY04355	0.22602	0.02285	0.101097
PB000893.01.0	PC000051.00.0	PY01071	0.342282	0.0018675	0.00545602
PB000270.01.0	PC000248.02.0	PY02812	0.104695	0.024905	0.237881
PB000456.01.0	PC000571.02.0	PY00567	0.18811	0.03908	0.207751
PB001011.00.0	PC000696.01.0	PY02297	0.30594	0.0200175	0.0654295
PB105132.00.0	PC106493.00.0	PY00005	0.114138	0.021315	0.186748
PB000015.03.0	PC000384.01.0	PY06776	0.322437	0.076995	0.23879
PB000481.02.0	PC000578.03.0	PY05544	0.133697	0.03735	0.279362
PB000301.01.0	PC001279.02.0	PY04026	0.492875	0.0503225	0.1021
PB104581.00.0	PC104318.00.0	PY03813	0.332823	0.0812625	0.244162
PB300648.00.0	PC000459.03.0	PY02017	0.0518175	0.0039825	0.0768563
PB301446.00.0	PC000339.04.0	PY02951	0.531495	0.0406025	0.076393
PB106737.00.0	PC106110.00.0	PY01124	0.07057	0.0092575	0.131182
PB300072.00.0	PC000786.00.0	PY05890	0.251192	0.0158975	0.0632881
PB300635.00.0	PC302268.00.0	PY04172	0.075785	0.0139775	0.184436
PB001262.02.0	PC302297.00.0	PY04096	0.0878875	0.004075	0.0463661
PB000024.00.0	PC000543.04.0	PY00118	0.0552975	0.0080225	0.145079
PB000638.01.0	PC000180.05.0	PY06189	0.212505	0.0327275	0.154008
PB000299.02.0	PC000116.05.0	PY02155	0.206453	0.06932	0.335767
PB000925.02.0	PC000530.00.0	PY03591	0.258622	0.0264825	0.102398
PB000604.01.0	PC302191.00.0	PY05077	0.078155	0.009445	0.12085
PB300746.00.0	PC000270.02.0	PY00587	0.06586	0.0171525	0.260439
PB001435.02.0	PC000390.05.0	PY01561	0.0553	0.0047375	0.0856691
PB301194.00.0	PC000352.01.0	PY04945	0.0902375	0.01048	0.116138
PB000969.02.0	PC001124.02.0	PY06403	0.12105	0.0113325	0.0936183
PB100477.00.0	PC001339.02.0	PY04509	0.268502	0.055745	0.207614
PB103579.00.0	PC000261.04.0	PY05949	0.127332	0.018435	0.144778
PB001113.01.0	PC001267.02.0	PY00184	0.167797	0.0117225	0.069861
PB000638.02.0	PC000127.01.0	PY00116	0.077935	0.01538	0.197344
PB000039.03.0	PC001092.02.0	PY01492	0.0997125	0.03177	0.318616
PB001167.02.0	PC000667.02.0	PY04324	0.18568	0.0245175	0.132042
PB000599.03.0	PC000145.02.0	PY06359	0.175805	0.044485	0.253036
PB000504.03.0	PC000401.04.0	PY02820	0.116678	0.036695	0.314499
PB000826.02.0	PC109199.00.0	PY01500	0.18	0.039355	0.218639
PB001179.02.0	PC000687.02.0	PY07283	0.106703	0.0401975	0.376725
PB000757.02.0	PC001392.02.0	PY03709	0.08251	0.00333	0.0403587
PB000844.00.0	PC000222.03.0	PY03864	0.15497	0.0259625	0.167532
PB301439.00.0	PC000363.02.0	PY05717	0.490715	0.0338475	0.0689759
PB000322.01.0	PC000754.01.0	PY05865	0.0981775	0.012085	0.123093
PB300061.00.0	PC404539.00.0	PY05176	0.196705	0.07176	0.36481
PB104419.00.0	PC103440.00.0	PY06671	0.0747075	0.040695	0.544724
PB301562.00.0	PC000496.02.0	PY04494	0.213388	0.0515825	0.241732
PB001235.02.0	PC000005.01.0	PY00468	0.0881475	0.00276	0.0313112
PB000522.01.0	PC000328.02.0	PY02904	0.111073	0.004005	0.0360575
PB000434.00.0	PC000842.00.0	PY03550	0.231315	0.0279475	0.12082
PB401390.00.0	PC107709.00.0	PY03794	0.118545	0.07321	0.617571
PB300576.00.0	PC000348.01.0	PY01682	0.0745425	0.0031125	0.0417547
PB300203.00.0	PC000537.00.0	PY05745	0.097255	0.0125225	0.128759
PB300392.00.0	PC000658.01.0	PY02803	0.0805325	0.00379	0.0470617
PB000946.02.0	PC000189.01.0	PY05578	0.154738	0.0097975	0.0633169
PB301365.00.0	PC000399.02.0	PY01745	0.422283	0.02393	0.0566682
PB000326.00.0	PC000000.04.0	PY02772	0.086105	0.02367	0.274897
PB000389.00.0	PC000139.01.0	PY01374	0.04737	0.0061125	0.129037
PB000436.01.0	PC100153.00.0	PY02005	0.0569025	0.037535	0.659637
PB001067.00.0	PC000670.03.0	PY02191	0.303743	0.0180675	0.0594829
PB001178.00.0	PC000941.02.0	PY05000	0.164178	0.005795	0.0352972
PB001170.00.0	PC000211.04.0	PY02574	0.05272	0.0215325	0.408431
PB001136.00.0	PC000658.01.0	PY02803	0.0730375	0.0029125	0.0398768
PB300012.00.0	PC301620.00.0	PY01935	0.150133	0.019375	0.129053
PB000656.01.0	PC000552.03.0	PY04475	0.17238	0.0013125	0.00761399
PB000213.03.0	PC000590.03.0	PY01294	0.0653775	0.017955	0.274636
PB300193.00.0	PC000743.01.0	PY01636	0.221782	0.01051	0.0473888
PB001578.02.0	PC000153.02.0	PY05588	0.588773	0.0158975	0.0270011
PB001097.02.0	PC000229.03.0	PY03006	0.0635925	0.0133925	0.210599
PB103596.00.0	PC000924.02.0	PY05402	0.0890725	0.0124725	0.140026
PB000556.00.0	PC000797.01.0	PY01035	0.19105	0.0335325	0.175517
PB000608.03.0	PC000022.02.0	PY03714	0.29183	0.0280925	0.0962632
PB301496.00.0	PC000486.00.0	PY05311	0.171632	0.0395925	0.230682
PB000119.02.0	PC000925.02.0	PY01349	0.0689825	0.0242525	0.351575
PB300822.00.0	PC000223.00.0	PY01824	0.119262	0.01751	0.146819
PB300665.00.0	PC000941.02.0	PY05000	0.16418	0.005795	0.0352966
PB000463.01.0	PC000572.00.0	PY00544	0.376625	0.08361	0.221998
PB000908.00.0	PC000094.02.0	PY07489	0.222125	0.0149675	0.0673832
PB300257.00.0	PC103288.00.0	PY04262	0.20479	0.0787775	0.384675
PB300055.00.0	PC000729.03.0	PY05089	0.659377	0.0530075	0.0803902
PB001618.02.0	PC000384.05.0	PY03142	0.12825	0.0043075	0.0335867
PB000894.01.0	PC000053.00.0	PY01070	0.61205	0.03962	0.0647333
PB000406.03.0	PC000277.01.0	PY01683	0.203093	0.0170575	0.0839888
PB300133.00.0	PC000068.00.0	PY00783	0.109135	0.0437725	0.401086
PB001562.02.0	PC000634.00.0	PY05295	0.25805	0.0310275	0.120238
PB000149.01.0	PC000490.04.0	PY01028	0.478228	0.0265825	0.0555855
PB402266.00.0	PC401501.00.0	PY06454	0.240833	0.0399175	0.165748
PB301312.00.0	PC000263.05.0	PY07550	0.800758	0.0611775	0.0763995
PB000116.01.0	PC000127.05.0	PY05677	0.147193	0.0148475	0.100871
PB000183.00.0	PC000214.00.0	PY00920	0.151287	0.004055	0.0268033
PB301360.00.0	PC302332.00.0	PY00618	0.08783	0.0067775	0.0771661
PB300000.00.0	PC300988.00.0	PY07344	0.234635	0.030995	0.132099
PB001183.00.0	PC001283.02.0	PY05755	0.236028	0.0050625	0.0214488
PB301453.00.0	PC001301.02.0	PY01438	0.34419	0.039295	0.114167
PB000318.02.0	PC301798.00.0	PY03423	0.135772	0.0116625	0.0858974
PB300056.00.0	PC000354.04.0	PY04880	0.30902	0.0385475	0.124741
PB103686.00.0	PC108847.00.0	PY01848	0.291845	0.001985	0.00680156
PB001198.00.0	PC000763.01.0	PY05315	0.186248	0.00841	0.045155
PB000629.00.0	PC000964.01.0	PY00858	0.077605	0.0042575	0.0548612
PB300860.00.0	PC000687.04.0	PY00689	0.779725	0.033925	0.0435089
PB300799.00.0	PC301795.00.0	PY02236	0.057935	0.0213575	0.368646
PB000231.03.0	PC000823.04.0	PY02499	0.139132	0.0090975	0.0653873
PB001305.00.0	PC000594.00.0	PY02157	0.12987	0.039165	0.301571
PB000883.03.0	PC000591.04.0	PY01089	0.0604725	0.0092725	0.153334
PB000165.00.0	PC000911.02.0	PY04888	0.237627	0.0091225	0.0383899
PB000378.02.0	PC000044.04.0	PY00918	0.268128	0.101265	0.377675
PB000191.00.0	PC001335.02.0	PY03932	0.296555	0.00972	0.0327764
PB000941.00.0	PC000295.04.0	PY02880	0.27174	0.0110725	0.0407467
PB300691.00.0	PC000972.01.0	PY00856	0.0714575	0.005915	0.0827765
PB000943.00.0	PC000057.02.0	PY07157	0.16566	0.020195	0.121906
PB300181.00.0	PC001340.02.0	PY00896	0.1731	0.032275	0.186453
PB000477.00.0	PC000758.04.0	PY02202	0.145448	0.01233	0.0847729
PB000578.00.0	PC000343.01.0	PY01829	0.209675	0.007285	0.0347442
PB403113.00.0	PC000794.00.0	PY04984	0.200313	0.109082	0.544562
PB001597.02.0	PC000742.02.0	PY01827	0.229238	0.0423075	0.184558
PB001201.02.0	PC000459.03.0	PY02017	0.064635	0.0043575	0.067417
PB000611.02.0	PC000096.02.0	PY02124	0.227738	0.01719	0.0754816
PB000309.03.0	PC000457.04.0	PY02494	0.271697	0.065765	0.242052
PB000328.02.0	PC301842.00.0	PY01275	0.0515675	0.0019	0.0368449
PB401942.00.0	PC000775.02.0	PY00261	0.08377	0.0318575	0.380297
PB300235.00.0	PC000269.01.0	PY00969	0.043	0.00419	0.0974419
PB301495.00.0	PC000204.02.0	PY06718	0.114043	0.0009225	0.00808909
PB000972.02.0	PC000429.00.0	PY04179	0.156562	0.0147025	0.0939082
PB101841.00.0	PC104989.00.0	PY02793	0.205003	0.0414	0.201949
PB000721.01.0	PC000166.03.0	PY03745	0.177775	0.02622	0.14749
PB000459.00.0	PC302564.00.0	PY00685	0.266925	0.03031	0.113552
PB000162.00.0	PC000187.04.0	PY05838	0.14057	0.007745	0.0550971
PB300326.00.0	PC000158.04.0	PY06824	0.0929425	0.0135725	0.146031
PB300121.00.0	PC000730.00.0	PY03832	0.33318	0.02987	0.0896512
PB000762.01.0	PC000217.04.0	PY00834	0.158488	0.01581	0.0997555
PB000960.02.0	PC000675.01.0	PY01291	0.182243	0.025195	0.13825
PB001088.00.0	PC001255.02.0	PY01623	0.0460975	0.0007625	0.016541
PB000066.02.0	PC000549.01.0	PY04911	0.17889	0.0093625	0.0523366
PB001634.02.0	PC000284.02.0	PY05099	0.077995	0.0219175	0.281012
PB405973.00.0	PC001258.02.0	PY00805	0.328315	0.0428225	0.130431
PB000515.00.0	PC000278.03.0	PY04436	0.243675	0.0112575	0.0461988
PB000816.03.0	PC000854.02.0	PY04675	0.229635	0.0185675	0.0808566
PB301054.00.0	PC000732.04.0	PY02591	0.1165	0.02888	0.247897
PB001637.02.0	PC000918.02.0	PY07385	0.117123	0.0087375	0.0746014
PB000143.01.0	PC000577.02.0	PY05064	0.054395	0.0060625	0.111453
PB000058.02.0	PC000747.01.0	PY07154	0.221202	0.0191375	0.0865157
PB000383.03.0	PC000575.02.0	PY04584	0.0874375	0.01998	0.228506
PB001234.02.0	PC300632.00.0	PY00465	0.0544275	0.00842	0.154701
PB300127.00.0	PC301761.00.0	PY02288	0.126155	0.017475	0.13852
PB000731.03.0	PC000294.02.0	PY06945	0.63553	0.0378025	0.0594819
PB300253.00.0	PC000176.04.0	PY05764	0.191068	0.005875	0.0307483
PB001017.01.0	PC301231.00.0	PY00514	0.0826325	0.005135	0.0621426
PB001343.02.0	PC000012.05.0	PY03245	0.0881775	0.07011	0.795101
PB000504.00.0	PC000306.04.0	PY00225	0.0812425	0.0116475	0.143367
PB300483.00.0	PC000656.00.0	PY06872	0.230123	0.0258825	0.112473
PB301559.00.0	PC000131.01.0	PY00196	0.0482875	0.01719	0.355993
PB300095.00.0	PC000550.00.0	PY01222	0.117695	0.0711175	0.604253
PB301371.00.0	PC000355.00.0	PY01290	0.316858	0.0634725	0.200319
PB001069.00.0	PC001166.02.0	PY01232	0.0716225	0.0050675	0.0707529
PB300177.00.0	PC000218.03.0	PY02295	0.29341	0.0446025	0.152014
PB000071.01.0	PC000080.03.0	PY07311	0.0636025	0.0060425	0.0950041
PB000942.01.0	PC000112.00.0	PY04009	0.1593	0.001315	0.00825487
PB000535.03.0	PC000026.03.0	PY05070	0.108717	0.016345	0.150344
PB000423.02.0	PC000328.04.0	PY02241	0.151338	0.025575	0.168993
PB000188.00.0	PC000991.02.0	PY06199	0.317175	0.04464	0.140742
PB301170.00.0	PC000232.01.0	PY01134	0.217785	0.021205	0.0973667
PB000146.00.0	PC301296.00.0	PY02192	0.242133	0.0318225	0.131426
PB000706.00.0	PC300764.00.0	PY03344	0.092915	0.018665	0.200883
PB000415.00.0	PC000391.02.0	PY06059	0.100205	0.001525	0.0152188
PB000573.01.0	PC000130.01.0	PY03308	0.786473	0.0271075	0.0344672
PB000695.00.0	PC000193.02.0	PY05786	0.228502	0.0217925	0.0953709
PB000680.03.0	PC000550.00.0	PY01222	0.100242	0.0469	0.467865
PB000792.01.0	PC000419.02.0	PY03235	0.121862	0.0047825	0.0392451
PB300114.00.0	PC301333.00.0	PY03149	0.10094	0.0100175	0.0992421
PB000695.01.0	PC000699.02.0	PY01302	0.140605	0.016455	0.11703
PB000522.02.0	PC300585.00.0	PY01280	0.11303	0.02325	0.205698
PB000839.01.0	PC000625.00.0	PY01554	0.065145	0.0054375	0.0834676
PB001278.02.0	PC000724.03.0	PY03411	0.143567	0.00588	0.0409563
PB000146.02.0	PC000615.01.0	PY00637	0.480397	0.0161625	0.033644
PB000184.03.0	PC000800.01.0	PY05214	0.323777	0.015295	0.0472392
PB001168.01.0	PC000160.00.0	PY00349	0.114843	0.01442	0.125563
PB001186.00.0	PC000124.01.0	PY03527	0.137577	0.012225	0.088859
PB001240.02.0	PC000020.05.0	PY00501	0.125043	0.02315	0.185137
PB000418.03.0	PC000932.01.0	PY05336	0.134807	0.004395	0.032602
PB000858.01.0	PC000341.03.0	PY06290	0.2554	0.0420575	0.164673
PB000037.03.0	PC000280.02.0	PY01490	0.0687875	0.0209175	0.304089
PB400724.00.0	PC000701.00.0	PY01225	0.26528	0.123527	0.46565
PB000755.01.0	PC000697.01.0	PY04141	0.186287	0.030455	0.163484
PB000760.03.0	PC000804.04.0	PY05855	0.13288	0.016685	0.125564
PB000194.03.0	PC000532.02.0	PY06973	0.151817	0.0214875	0.141535
PB000377.03.0	PC000325.01.0	PY06325	0.265273	0.0581175	0.219086
PB000669.02.0	PC000799.00.0	PY00904	0.0792325	0.0090675	0.114442
PB000416.03.0	PC000325.05.0	PY07177	0.0959375	0.0219875	0.229186
PB300492.00.0	PC001059.02.0	PY00916	0.214835	0.010885	0.0506668
PB000897.02.0	PC000370.02.0	PY06080	0.173045	0.00361	0.0208616
PB300722.00.0	PC000030.05.0	PY01830	0.265047	0.023185	0.0874749
PB000694.03.0	PC000750.01.0	PY00230	0.79035	0.00564	0.00713608
PB000406.02.0	PC000411.02.0	PY04280	0.148902	0.028305	0.190091
PB301430.00.0	PC000203.00.0	PY03015	0.0941675	0.0261675	0.277882
PB301278.00.0	PC000112.04.0	PY05087	0.38652	0.0490975	0.127024
PB001076.00.0	PC001218.02.0	PY05882	0.131043	0.0150625	0.114944
PB101260.00.0	PC109157.00.0	PY05997	0.07329	0.0399975	0.545743
PB000835.02.0	PC000147.00.0	PY00713	0.274508	0.01827	0.0665556
PB001321.02.0	PC000120.00.0	PY05165	0.161477	0.0189775	0.117524
PB301188.00.0	PC000061.03.0	PY01910	0.288475	0.02939	0.101881
PB000495.03.0	PC300006.00.0	PY02319	0.0429475	0.0066025	0.153734
PB000770.02.0	PC000768.02.0	PY06505	0.200077	0.0043825	0.021904
PB000781.02.0	PC000099.03.0	PY05747	0.8448	0.04062	0.0480824
PB100478.00.0	PC105376.00.0	PY04508	0.114242	0.06393	0.559599
PB000014.00.0	PC000883.01.0	PY01284	0.28747	0.00973	0.033847
PB000500.01.0	PC000860.01.0	PY07520	0.70788	0.0483475	0.068299
PB000698.03.0	PC000672.01.0	PY04716	0.15697	0.009105	0.0580047
PB000173.01.0	PC000598.01.0	PY01243	0.3334	0.0226775	0.0680189
PB301554.00.0	PC000023.03.0	PY03625	0.24852	0.0462275	0.186011
PB000233.03.0	PC000740.02.0	PY00293	0.237077	0.0285675	0.120499
PB301547.00.0	PC000394.02.0	PY00319	0.33144	0.0219975	0.0663695
PB000099.03.0	PC302260.00.0	PY01447	0.450085	0.02505	0.0556562
PB000666.02.0	PC000655.01.0	PY01198	0.443425	0.016055	0.0362068
PB401679.00.0	PC107769.00.0	PY01754	0.082535	0.0356725	0.432211
PB001261.02.0	PC000706.02.0	PY04093	0.0882225	0.0101225	0.114738
PB000966.03.0	PC000166.00.0	PY03188	0.130153	0.0057575	0.0442366
PB000929.02.0	PC000135.00.0	PY04826	0.21915	0.0540975	0.246851
PB000861.00.0	PC000005.00.0	PY02401	0.316185	0.0254225	0.0804039
PB108654.00.0	PC104385.00.0	PY00719	0.332157	0.09746	0.293415
PB000530.02.0	PC000102.03.0	PY06011	0.05807	5e-06	8.61e-05
PB000911.01.0	PC107125.00.0	PY07245	0.177478	0.0888	0.500345
PB300487.00.0	PC000237.01.0	PY02590	0.067365	0.0016125	0.0239368
PB000322.02.0	PC000246.01.0	PY05729	0.196197	0.003145	0.0160298
PB000033.02.0	PC000766.04.0	PY05869	0.05776	0.0057475	0.0995066
PB301349.00.0	PC000897.01.0	PY01517	0.0931975	0.027765	0.297916
PB000597.02.0	PC000941.01.0	PY03463	0.292415	0.011415	0.039037
PB000450.01.0	PC000276.02.0	PY07835	0.458597	0.0276925	0.0603852
PB001349.02.0	PC000867.01.0	PY03801	0.10178	0.01261	0.123895
PB000728.01.0	PC000644.03.0	PY07165	0.143888	0.020865	0.145009
PB000506.00.0	PC000351.00.0	PY06441	0.0656475	0.0271925	0.41422
PB001117.03.0	PC000498.02.0	PY03074	0.111293	0.0217875	0.195768
PB001665.02.0	PC000030.05.0	PY01830	0.28821	0.0220675	0.0765674
PB300762.00.0	PC000721.02.0	PY01933	0.358812	0.002465	0.00686988
PB000446.02.0	PC000064.00.0	PY02330	0.191192	0.05298	0.277103
PB300674.00.0	PC000281.03.0	PY05736	0.144088	0.0155125	0.10766
PB300821.00.0	PC000376.03.0	PY04305	0.091185	1e-05	0.000109667
PB000767.03.0	PC000762.03.0	PY00705	0.0466825	0.00958	0.205216
PB000187.01.0	PC000253.03.0	PY05480	0.0836525	0.00574	0.0686172
PB000187.00.0	PC001068.02.0	PY02373	0.086995	0.012865	0.147882
PB001093.01.0	PC300772.00.0	PY02272	0.072005	0.0188325	0.261544
PB000982.02.0	PC000759.04.0	PY02203	0.273767	0.01019	0.0372214
PB000831.01.0	PC000721.02.0	PY01933	0.336018	0.0021625	0.00643568
PB000955.03.0	PC000205.00.0	PY01154	0.0856825	0.0152775	0.178304
PB000063.02.0	PC001189.02.0	PY01663	0.1074	0.022895	0.213175
PB300042.00.0	PC301248.00.0	PY03187	0.1508	0.0074425	0.0493534
PB300451.00.0	PC000779.01.0	PY01439	0.309045	0.0482225	0.156037
PB301109.00.0	PC001011.02.0	PY01329	0.073985	0.0234225	0.316584
PB301426.00.0	PC000611.02.0	PY04645	0.141833	0.012495	0.0880969
PB000346.02.0	PC000598.03.0	PY01024	0.317945	0.028305	0.0890248
PB000864.02.0	PC000329.00.0	PY05616	0.273483	0.01567	0.057298
PB000343.02.0	PC000857.01.0	PY07493	0.396392	0.0174575	0.0440409
PB000730.01.0	PC300426.00.0	PY01135	0.0759825	0.01317	0.173329
PB000361.01.0	PC000464.04.0	PY02658	0.545453	0.0581475	0.106604
PB000343.00.0	PC300624.00.0	PY07365	0.16293	0.01209	0.0742036
PB001222.02.0	PC000879.01.0	PY06210	0.0700825	0.0096825	0.138159
PB000987.03.0	PC000554.02.0	PY03021	0.510587	0.078375	0.1535
PB000163.00.0	PC000424.02.0	PY05839	0.416948	0.0137875	0.0330677
PB000813.00.0	PC000913.01.0	PY04101	0.057945	0.0133775	0.230865
PB000610.01.0	PC000347.03.0	PY03963	0.175265	0.01984	0.1132
PB000039.00.0	PC000498.01.0	PY03186	0.13467	0.01976	0.146729
PB300159.00.0	PC000570.03.0	PY04678	0.30823	0.0349475	0.113381
PB001101.03.0	PC000752.00.0	PY06378	0.184597	0.072085	0.390498
PB000484.01.0	PC000214.05.0	PY04421	0.166093	0.066865	0.402577
PB000602.02.0	PC000263.00.0	PY02102	0.174847	0.0226525	0.129556
PB000452.02.0	PC000758.01.0	PY04047	0.37829	0.0280725	0.0742089
PB000717.01.0	PC000343.00.0	PY01259	0.303478	0.0552475	0.182048
PB300990.00.0	PC300436.00.0	PY07392	0.224343	0.0381125	0.169885
PB106659.00.0	PC405659.00.0	PY06929	0.364957	0.09927	0.272004
PB000398.02.0	PC000059.03.0	PY01974	0.387197	0.057885	0.149497
PB000518.01.0	PC000361.01.0	PY00824	0.122135	0.0104625	0.0856634
PB300184.00.0	PC000256.00.0	PY01806	0.0696975	0.0054225	0.0778005
PB301026.00.0	PC001138.02.0	PY01158	0.36702	0.0590175	0.160802
PB300692.00.0	PC001241.02.0	PY03050	0.249	0.0395975	0.159026
PB000975.00.0	PC000369.01.0	PY02186	0.0667925	0.00847	0.126811
PB000855.03.0	PC000731.01.0	PY01512	0.27719	0.0539175	0.194515
PB000408.01.0	PC000641.04.0	PY04105	0.30683	0.0371825	0.121183
PB000191.02.0	PC000220.05.0	PY04921	0.08182	0.0078775	0.0962784
PB000994.01.0	PC000047.05.0	PY06314	0.205242	0.0270025	0.131564
PB000019.03.0	PC000468.02.0	PY05488	0.092905	0.00141	0.0151768
PB001122.00.0	PC300749.00.0	PY03590	0.326748	0.045255	0.138501
PB000237.02.0	PC000071.00.0	PY00357	0.374865	0.0357425	0.0953477
PB000262.02.0	PC000052.00.0	PY02472	0.272662	0.02307	0.0846101
PB001046.00.0	PC000583.04.0	PY01109	0.0861225	0.01838	0.213417
PB000479.02.0	PC000429.04.0	PY01869	0.162183	0.0311925	0.19233
PB000864.00.0	PC000647.02.0	PY00525	0.19784	0.02253	0.11388
PB001052.03.0	PC302370.00.0	PY02778	0.0871825	0.0104775	0.120179
PB300179.00.0	PC000953.01.0	PY03803	0.928567	0.0577225	0.062163
PB300183.00.0	PC000383.02.0	PY02486	0.342435	0.0732275	0.213844
PB101452.00.0	PC100882.00.0	PY04633	0.139515	0.0269425	0.193115
PB000658.00.0	PC301505.00.0	PY05966	0.130548	0.021945	0.1681
PB000626.01.0	PC000111.00.0	PY00113	0.238687	0.024595	0.103043
PB001097.03.0	PC000581.00.0	PY06523	0.0937275	0.0085875	0.091622
PB000902.03.0	PC000246.03.0	PY03959	0.154567	0.0398175	0.257606
PB300039.00.0	PC000563.01.0	PY01833	0.679057	0.038455	0.05663
PB001005.01.0	PC000491.00.0	PY03797	0.28839	0.00666	0.0230937
PB000469.03.0	PC001285.02.0	PY06994	0.182858	0.009215	0.0503944
PB000623.01.0	PC000592.00.0	PY01096	0.0789575	0.0098525	0.124782
PB000899.01.0	PC000520.03.0	PY04408	0.338445	0.0239025	0.0706245
PB000806.03.0	PC000139.04.0	PY02176	0.176333	0.0031725	0.0179916
PB301413.00.0	PC000531.00.0	PY04498	0.0662775	0.0237075	0.357701
PB001414.02.0	PC001240.02.0	PY06589	0.17976	0.0241625	0.134415
PB300840.00.0	PC300699.00.0	PY04089	0.0980075	0.022085	0.22534
PB000296.01.0	PC000373.04.0	PY00270	0.14737	0.0049975	0.0339112
PB001002.00.0	PC000215.01.0	PY03015	0.0987	0.02012	0.20385
PB300972.00.0	PC000196.05.0	PY00725	0.0553325	0.010445	0.188768
PB000953.00.0	PC001401.02.0	PY06969	0.346898	0.09357	0.269734
PB000673.00.0	PC302010.00.0	PY06965	0.048675	0.01042	0.214073
PB000619.01.0	PC000574.00.0	PY00181	0.10118	0.02863	0.282961
PB000431.00.0	PC302412.00.0	PY02045	0.0428925	0.00644	0.150143
PB000355.01.0	PC000441.02.0	PY05911	0.643905	0.0566425	0.0879672
PB000316.00.0	PC000113.03.0	PY07131	0.17491	0.02323	0.132811
PB000006.02.0	PC000664.02.0	PY01680	0.079735	0.013045	0.163604
PB000987.02.0	PC301444.00.0	PY00563	0.0895725	0.0259625	0.289849
PB300544.00.0	PC000070.04.0	PY05386	0.198495	0.0178125	0.0897378
PB000973.01.0	PC000580.00.0	PY02850	0.29132	0.036525	0.125378
PB000354.00.0	PC300441.00.0	PY00730	0.14132	0.018185	0.12868
PB000021.03.0	PC000106.03.0	PY02160	0.165105	0.036895	0.223464
PB000475.00.0	PC000466.03.0	PY02908	0.197665	0.012935	0.065439
PB000214.02.0	PC000014.04.0	PY02391	0.163752	0.00122	0.00745027
PB000729.03.0	PC000614.01.0	PY04620	0.512953	0.086005	0.167667
PB001020.03.0	PC000086.02.0	PY03224	0.622193	0.0259075	0.041639
PB001201.00.0	PC001090.02.0	PY01267	0.303017	0.026295	0.0867772
PB106210.00.0	PC000339.02.0	PY00907	0.0832325	0.01716	0.206169
PB000848.02.0	PC000095.04.0	PY07433	0.144613	0.027755	0.191927
PB000718.02.0	PC000883.02.0	PY02645	0.522218	0.023575	0.045144
PB300168.00.0	PC000219.01.0	PY06176	0.415625	0.0040675	0.00978647
PB001664.02.0	PC000562.01.0	PY01832	0.25015	0.00875	0.034979
PB000278.02.0	PC000598.02.0	PY05789	0.710755	0.0876975	0.123386
PB000466.02.0	PC000037.00.0	PY02328	0.308993	0.0437275	0.141516
PB000791.01.0	PC000420.02.0	PY03236	0.0927675	0.0017575	0.0189452
PB300246.00.0	PC000209.00.0	PY02337	0.0593325	0.003675	0.0619391
PB000880.01.0	PC000353.02.0	PY04615	0.0948875	0.0171825	0.181083
PB001021.03.0	PC000087.02.0	PY03223	0.220645	0.0351525	0.159317
PB000517.03.0	PC301570.00.0	PY06531	0.0769775	0.01138	0.147835
PB000690.01.0	PC000972.02.0	PY03630	0.258952	0.0447225	0.172705
PB000046.03.0	PC000152.04.0	PY02325	0.139772	0.02159	0.154465
PB000128.01.0	PC302430.00.0	PY03376	0.209045	0.0087075	0.0416537
PB000015.02.0	PC001419.02.0	PY03673	0.188638	0.0220875	0.11709
PB000754.02.0	PC000361.02.0	PY00163	0.0929675	0.0136475	0.146799
PB107514.00.0	PC108998.00.0	PY00535	0.038525	0.01604	0.416353
PB301198.00.0	PC000815.04.0	PY05091	0.0742775	0.0120625	0.162398
[truncated: 1,062 more rows]
